# Supplementary material for: Novel water-soluble lignin derivative BP-Cx-1: identification of components and screening of potential targets in silico and in vitro
Source: Oncotarget. 2018 Apr 6;9(26):18578–93. doi: 10.18632/oncotarget.24990 (PMC5915095; doi:10.18632/oncotarget.24990)
Supplement: Supplementary file 2 [file oncotarget-09-18578-s002.xls]

## Sheet: Diversity Profile Binding Assay
Binding
Experiment Date	Assay	Catalog Ref	Client Compound I.D.	Batch	Compound I.D.	Test Concentration (%(v/v))	% Inhibition of Control Specific Binding	% of Control Specific Binding			Flags		Flag IC50	Reference Compound	IC50 Ref (M)	Ki Ref (M)	nH Ref
								1st	2nd	Mean	1st	2nd
28/06/2016	A1 (h) (antagonist radioligand)	0002	BP-Cx-1	X112K14A1	100029811-1	0.0042	62	43.5	32.2	37.9				DPCPX	8.9E-10	5.6E-10	1.4
29/06/2016	A2A (h) (agonist radioligand)	0004	BP-Cx-1	X112K14A1	100029811-1	0.0042	87	13.9	13.0	13.4				NECA	2.8E-08	2.3E-08	0.7
28/06/2016	A3 (h) (agonist radioligand)	0006	BP-Cx-1	X112K14A1	100029811-1	0.0042	-349	418.7	479.4	449.0	NSI Test compound interferes non specifically in the assay.	NSI Test compound interferes non specifically in the assay.	NSI Test compound interferes non specifically in the assay.	IB-MECA	3.2E-10	1.9E-10	0.8
30/06/2016	alpha 1 (non-selective) (antagonist radioligand)	0008	BP-Cx-1	X112K14A1	100029811-1	0.0042	23	74.0	80.7	77.4				prazosin	4.7E-10	1.2E-10	1.1
30/06/2016	alpha 2 (non-selective) (antagonist radioligand)	0011	BP-Cx-1	X112K14A1	100029811-1	0.0042	52	46.0	49.7	47.8				yohimbine	1.1E-07	5.0E-08	1.1
28/06/2016	beta 1 (h) (agonist radioligand)	0018	BP-Cx-1	X112K14A1	100029811-1	0.0042	52	52.4	44.6	48.5				atenolol	5.7E-07	3.2E-07	1.0
05/07/2016	beta 2 (h) (agonist radioligand)	0020	BP-Cx-1	X112K14A1	100029811-1	0.0042	71	38.1	19.1	28.6				ICI 118551	1.5E-09	5.1E-10	1.9
28/06/2016	AT1 (h) (antagonist radioligand)	0024	BP-Cx-1	X112K14A1	100029811-1	0.0042	-127	224.2	229.5	226.9	NSI Test compound interferes non specifically in the assay.	NSI Test compound interferes non specifically in the assay.	NSI Test compound interferes non specifically in the assay.	saralasin	1.1E-09	5.6E-10	0.8
28/06/2016	AT2 (h) (agonist radioligand)	0026	BP-Cx-1	X112K14A1	100029811-1	0.0042	34	70.1	61.6	65.8				angiotensin-II	1.4E-10	7.1E-11	0.7
30/06/2016	BZD (central) (agonist radioligand)	0028	BP-Cx-1	X112K14A1	100029811-1	0.0042	54	40.4	51.9	46.2				diazepam	6.4E-09	5.3E-09	0.9
05/07/2016	B1 (h) (agonist radioligand)	1189	BP-Cx-1	X112K14A1	100029811-1	0.0042	77	23.5	23.1	23.3				desArg10-KD	7.2E-10	1.4E-10	1.6
30/06/2016	B2 (h) (agonist radioligand)	0033	BP-Cx-1	X112K14A1	100029811-1	0.0042	19	95.8	66.2	81.0				NPC 567	1.6E-08	8.4E-09	0.8
01/07/2016	CB1 (h) (agonist radioligand)	0036	BP-Cx-1	X112K14A1	100029811-1	0.0042	44	50.5	61.6	56.0				CP 55940	1.3E-09	1.1E-09	0.9
30/06/2016	CB2 (h) (agonist radioligand)	0037	BP-Cx-1	X112K14A1	100029811-1	0.0042	35	56.0	73.7	64.9				WIN 55212-2	9.7E-10	6.3E-10	1.0
28/06/2016	CCK1 (CCKA) (h) (agonist radioligand)	0039	BP-Cx-1	X112K14A1	100029811-1	0.0042	9	85.4	96.5	90.9				CCK-8s	7.1E-11	5.3E-11	1.2
30/06/2016	CCK2 (CCKB) (h) (agonist radioligand)	0041	BP-Cx-1	X112K14A1	100029811-1	0.0042	-42	146.2	136.9	141.6				CCK-8s	3.5E-11	1.4E-11	0.7
12/07/2016	CRF1 (h) (agonist radioligand)	1467	BP-Cx-1	X112K14A1	100029811-1	0.0042	5	104.4	86.3	95.3				sauvagine	5.3E-10	3.2E-10	1.6
05/07/2016	D1 (h) (antagonist radioligand)	0044	BP-Cx-1	X112K14A1	100029811-1	0.0042	9	87.9	94.2	91.0				SCH 23390	3.9E-10	1.6E-10	1.2
30/06/2016	D2S (h) (antagonist radioligand)	0046	BP-Cx-1	X112K14A1	100029811-1	0.0042	9	77.5	103.6	90.5				(+)butaclamol	7.6E-10	2.5E-10	1.1
28/06/2016	D3 (h) (antagonist radioligand)	0048	BP-Cx-1	X112K14A1	100029811-1	0.0042	-7	111.8	101.2	106.5				(+)butaclamol	2.7E-09	6.0E-10	1.0
13/07/2016	D4.4 (h) (antagonist radioligand)	0049	BP-Cx-1	X112K14A1	100029811-1	0.0042	63	37.7	37.0	37.3				clozapine	4.9E-08	1.9E-08	1.0
28/06/2016	ETA (h) (agonist radioligand)	0054	BP-Cx-1	X112K14A1	100029811-1	0.0042	-23	120.9	124.9	122.9				endothelin-1	7.1E-11	3.5E-11	0.8
28/06/2016	ETB (h) (agonist radioligand)	0056	BP-Cx-1	X112K14A1	100029811-1	0.0042	3	92.1	102.5	97.3				endothelin-3	2.7E-11	1.5E-11	0.9
30/06/2016	GABA (non-selective) (agonist radioligand)	0057	BP-Cx-1	X112K14A1	100029811-1	0.0042	22	77.2	79.3	78.2				GABA	1.5E-08	8.8E-09	0.7
28/06/2016	AMPA (agonist radioligand)	0064	BP-Cx-1	X112K14A1	100029811-1	0.0042	91	8.5	9.8	9.1				L-glutamate	4.0E-07	3.7E-07	0.8
04/07/2016	kainate (agonist radioligand)	0065	BP-Cx-1	X112K14A1	100029811-1	0.0042	84	14.6	16.7	15.7				kainic acid	1.3E-08	9.9E-09	2.2
29/06/2016	NMDA (antagonist radioligand)	0066	BP-Cx-1	X112K14A1	100029811-1	0.0042	13	96.0	78.8	87.4				CGS 19755	4.0E-07	3.3E-07	1.1
05/07/2016	H1 (h) (antagonist radioligand)	0870	BP-Cx-1	X112K14A1	100029811-1	0.0042	58	37.9	47.0	42.4				pyrilamine	2.2E-09	1.4E-09	1.4
28/06/2016	H2 (h) (antagonist radioligand)	1208	BP-Cx-1	X112K14A1	100029811-1	0.0042	-2194	2405.4	2181.7	2293.5	NSI Test compound interferes non specifically in the assay.	NSI Test compound interferes non specifically in the assay.	NSI Test compound interferes non specifically in the assay.	cimetidine	6.6E-07	6.5E-07	1.0
30/06/2016	H3 (h) (agonist radioligand)	1332	BP-Cx-1	X112K14A1	100029811-1	0.0042	46	39.6	67.8	53.7				(R)alpha -Me-histamine	2.0E-09	5.0E-10	1.5
01/07/2016	I2 (antagonist radioligand)	0081	BP-Cx-1	X112K14A1	100029811-1	0.0042	-839	899.4	977.7	938.5	NSI Test compound interferes non specifically in the assay.	NSI Test compound interferes non specifically in the assay.	NSI Test compound interferes non specifically in the assay.	idazoxan	4.9E-09	3.3E-09	0.6
05/07/2016	BLT1 (LTB4) (h) (agonist radioligand)	1209	BP-Cx-1	X112K14A1	100029811-1	0.0042	43	53.8	60.8	57.3				LTB4	3.9E-10	1.9E-10	0.8
30/06/2016	CysLT1 (LTD4) (h) (agonist radioligand)	0086	BP-Cx-1	X112K14A1	100029811-1	0.0042	-6	109.8	102.8	106.3				LTD4	3.6E-10	1.6E-10	1.4
30/06/2016	MC4 (h) (agonist radioligand)	0420	BP-Cx-1	X112K14A1	100029811-1	0.0042	-164	256.6	271.3	263.9	NSI Test compound interferes non specifically in the assay.	NSI Test compound interferes non specifically in the assay.	NSI Test compound interferes non specifically in the assay.	NDP-alpha -MSH	4.5E-10	4.1E-10	0.8
30/06/2016	MT1 (ML1A) (h) (agonist radioligand)	1538	BP-Cx-1	X112K14A1	100029811-1	0.0042	7	85.4	101.5	93.5				melatonin	2.0E-10	1.6E-10	1.0
30/06/2016	M (non-selective) (antagonist radioligand)	0089	BP-Cx-1	X112K14A1	100029811-1	0.0042	96	3.6	3.8	3.7				atropine	5.8E-10	9.7E-11	1.3
07/07/2016	NK1 (h) (agonist radioligand)	0100	BP-Cx-1	X112K14A1	100029811-1	0.0042	-449	617.9	479.5	548.7	NSI Test compound interferes non specifically in the assay.	NSI Test compound interferes non specifically in the assay.	NSI Test compound interferes non specifically in the assay.	[Sar9,Met(O2)11]-SP	8.5E-10	3.8E-10	1.5
30/06/2016	NK2 (h) (agonist radioligand)	0102	BP-Cx-1	X112K14A1	100029811-1	0.0042	-53	161.9	144.3	153.1				[Nleu10]-NKA (4-10)	3.1E-09	1.7E-09	0.8
30/06/2016	NK3 (h) (antagonist radioligand)	0104	BP-Cx-1	X112K14A1	100029811-1	0.0042	46	66.2	42.7	54.4				SB 222200	1.1E-08	6.0E-09	0.9
28/06/2016	Y (non-selective) (agonist radioligand)	0105	BP-Cx-1	X112K14A1	100029811-1	0.0042	-140	208.9	270.2	239.6	NSI Test compound interferes non specifically in the assay.	NSI Test compound interferes non specifically in the assay.	NSI Test compound interferes non specifically in the assay.	NPY	4.4E-10	2.9E-10	0.9
29/06/2016	N neuronal alpha 4beta 2 (h) (agonist radioligand)	3029	BP-Cx-1	X112K14A1	100029811-1	0.0042	73	25.3	27.7	26.5				nicotine	4.6E-09	1.5E-09	0.9
18/07/2016	opioid (non-selective) (antagonist radioligand)	0112	BP-Cx-1	X112K14A1	100029811-1	0.0042	23	74.0	80.7	77.4				naloxone	1.1E-09	7.9E-10	0.9
30/06/2016	NOP (ORL1) (h) (agonist radioligand)	0358	BP-Cx-1	X112K14A1	100029811-1	0.0042	-2	96.3	107.8	102.0				nociceptin	8.9E-10	1.2E-10	1.8
28/06/2016	PPARgamma (h) (agonist radioligand)	0641	BP-Cx-1	X112K14A1	100029811-1	0.0042	19	85.5	76.8	81.2				rosiglitazone	8.4E-09	4.5E-09	0.9
30/06/2016	PCP (antagonist radioligand)	0124	BP-Cx-1	X112K14A1	100029811-1	0.0042	-302	383.4	420.3	401.9	NSI Test compound interferes non specifically in the assay.	NSI Test compound interferes non specifically in the assay.	NSI Test compound interferes non specifically in the assay.	MK 801	8.2E-09	4.6E-09	0.9
08/07/2016	EP2 (h) (agonist radioligand)	1955	BP-Cx-1	X112K14A1	100029811-1	0.0042	52	42.4	52.9	47.6				PGE2	2.0E-09	9.8E-10	1.0
13/07/2016	IP (PGI2) (h) (agonist radioligand)	2230	BP-Cx-1	X112K14A1	100029811-1	0.0042	69	27.4	35.1	31.3				iloprost	1.4E-08	8.0E-09	1.1
08/07/2016	P2X (agonist radioligand)	0127	BP-Cx-1	X112K14A1	100029811-1	0.0042	64	38.9	33.1	36.0				alpha ,beta -MeATP	4.1E-09	1.9E-09	0.8
28/06/2016	P2Y (agonist radioligand)	0128	BP-Cx-1	X112K14A1	100029811-1	0.0042	53	44.7	50.2	47.4				dATPalpha S	3.2E-08	1.6E-08	0.8
30/06/2016	Serotonin (5-Hydroxytryptamine) 5-HT1, Non-Selective	3970	BP-Cx-1	X112K14A1	100029811-1	0.0042	81	22.3		19.0				Serotonin (5-HT)	3.1E-09	7.3E-10	0.9
28/06/2016	sigma (non-selective) (h) (agonist radioligand)	3500	BP-Cx-1	X112K14A1	100029811-1	0.0042	-326	449.8	401.3	425.5	NSI Test compound interferes non specifically in the assay.	NSI Test compound interferes non specifically in the assay.	NSI Test compound interferes non specifically in the assay.	haloperidol	6.9E-08	5.5E-08	0.9
05/07/2016	GR (h) (agonist radioligand)	0469	BP-Cx-1	X112K14A1	100029811-1	0.0042	63	33.3	40.2	36.8				dexamethasone	6.8E-09	3.4E-09	1.3
30/06/2016	ER (non-selective) (h) (agonist radioligand)	0152	BP-Cx-1	X112K14A1	100029811-1	0.0042	30	63.8	75.5	69.6				17-beta -estradiol	2.5E-10	8.4E-11	0.8
28/06/2016	PR (h) (agonist radioligand)	2341	BP-Cx-1	X112K14A1	100029811-1	0.0042	13	80.1	94.4	87.3				promegestone	1.6E-09	1.3E-09	1.6
30/06/2016	AR (h) (agonist radioligand)	0933	BP-Cx-1	X112K14A1	100029811-1	0.0042	36	61.1	67.5	64.3				mibolerone	2.9E-09	1.3E-09	1.2
30/06/2016	TRH1 (h) (agonist radioligand)	1616	BP-Cx-1	X112K14A1	100029811-1	0.0042	69	25.7	36.8	31.2				TRH	1.6E-08	1.1E-08	0.8
28/06/2016	V1a (h) (agonist radioligand)	0159	BP-Cx-1	X112K14A1	100029811-1	0.0042	56	43.2	44.1	43.6				[d(CH2)51,Tyr(Me)2]-AVP	1.4E-09	8.5E-10	1.0
13/07/2016	V2 (h) (agonist radioligand)	0497	BP-Cx-1	X112K14A1	100029811-1	0.0042	70	43.1	17.4	30.2				AVP	3.3E-10	2.4E-10	0.7
28/06/2016	Ca2+ channel (L, dihydropyridine site) (antagonist radioligand)	0161	BP-Cx-1	X112K14A1	100029811-1	0.0042	35	63.5	66.3	64.9				nitrendipine	2.0E-10	1.3E-10	0.9
07/07/2016	Ca2+ channel (L, diltiazem site) (benzothiazepines) (antagonist radioligand)	0162	BP-Cx-1	X112K14A1	100029811-1	0.0042	-2548	2660.5	2635.3	2647.9	NSI Test compound interferes non specifically in the assay.	NSI Test compound interferes non specifically in the assay.	NSI Test compound interferes non specifically in the assay.	diltiazem	6.4E-08	5.0E-08	0.9
28/06/2016	Ca2+ channel (L, verapamil site) (phenylalkylamine) (antagonist radioligand)	0163	BP-Cx-1	X112K14A1	100029811-1	0.0042	-619	782.7	655.3	719.0	NSI Test compound interferes non specifically in the assay.	NSI Test compound interferes non specifically in the assay.	NSI Test compound interferes non specifically in the assay.	D 600	3.4E-08	1.7E-08	0.8
04/07/2016	KATP channel (antagonist radioligand)	0165	BP-Cx-1	X112K14A1	100029811-1	0.0042	50	51.0	48.5	49.7				glibenclamide	8.4E-11	2.8E-11	2.5
28/06/2016	KV channel (antagonist radioligand)	0166	BP-Cx-1	X112K14A1	100029811-1	0.0042	-30	107.2	153.1	130.2				alpha -dendrotoxin	8.7E-11	7.0E-11	0.9
30/06/2016	SKCa channel (antagonist radioligand)	0167	BP-Cx-1	X112K14A1	100029811-1	0.0042	20	87.4	72.2	79.8				apamin	1.5E-11	7.7E-12	0.9
04/07/2016	Na+ channel (site 2) (antagonist radioligand)	0169	BP-Cx-1	X112K14A1	100029811-1	0.0042	46	58.5	49.5	54.0				veratridine	5.0E-06	4.5E-06	1.0
30/06/2016	Cl- channel (GABA-gated) (antagonist radioligand)	0170	BP-Cx-1	X112K14A1	100029811-1	0.0042	-47	152.4	142.4	147.4				picrotoxinin	6.0E-08	5.0E-08	1.1
05/07/2016	norepinephrine transporter (h) (antagonist radioligand)	0355	BP-Cx-1	X112K14A1	100029811-1	0.0042	-26	122.3	130.5	126.4				protriptyline	2.8E-09	2.1E-09	1.0
05/07/2016	dopamine transporter (h) (antagonist radioligand)	0052	BP-Cx-1	X112K14A1	100029811-1	0.0042	-253	365.6	341.4	353.5	NSI Test compound interferes non specifically in the assay.	NSI Test compound interferes non specifically in the assay.	NSI Test compound interferes non specifically in the assay.	BTCP	9.3E-09	4.9E-09	1.1
08/07/2016	GABA transporter (antagonist radioligand)	0060	BP-Cx-1	X112K14A1	100029811-1	0.0042	71	24.0	33.1	28.5				nipecotic acid	2.8E-06	2.8E-06	0.7
30/06/2016	choline transporter (CHT1) (h) (antagonist radioligand)	1552	BP-Cx-1	X112K14A1	100029811-1	0.0042	-279	396.3	360.8	378.5	NSI Test compound interferes non specifically in the assay.	NSI Test compound interferes non specifically in the assay.	NSI Test compound interferes non specifically in the assay.	hemicholinium-3	7.8E-09	4.4E-09	0.9
05/07/2016	5-HT transporter (h) (antagonist radioligand)	0439	BP-Cx-1	X112K14A1	100029811-1	0.0042	-18	115.2	120.4	117.8				imipramine	2.5E-09	1.1E-09	0.9
