# Supplementary material for: Novel water-soluble lignin derivative BP-Cx-1: identification of components and screening of potential targets in silico and in vitro
Source: Oncotarget. 2018 Apr 6;9(26):18578–93. doi: 10.18632/oncotarget.24990 (PMC5915095; doi:10.18632/oncotarget.24990)
Supplement: Supplementary file 3 [file oncotarget-09-18578-s003.xlsx]

## Sheet: S3
A1	A2A	alpha1	alpha2	beta1	beta2	AT2	B1	B2	CB	cholecystokinin receptor	corticotropin-releasing hormone receptor	D1	D2	D3	D4	ETA	ETB	BZD	H1	H3	BLT1	CysLT1	M	NK3	NK2	nicotinic acetylcholine receptor	alpha4beta2	aloha4beta2	opioid receptor	nociceptin receptor	PPAR	EP2	I2	P2Y	P2X	5HT1	GR	ER	PR	AR	TRH1	V1A	V2	AMPA	KAINATE	NMDA	calcium channel	KATP	KV
																																						0
																																						0
																																						0
																																						0
																															1
1																													0		1
																															1
																															1
																															1
																															1
																															0
																															1
																															1
																															0
																															0
																															1
																															1
																															0
																																						0
																																						1
1	1	1	1	1	1	1		1	1	1		1	1	1	1	1			1		1		1		1				1							1	0	1	1	1		1
1	1	1	1	1	1	1		1	1	1		1	1	1	1	1			1		1		1		1				1							1	1	1	1	1		1
																																						1
																																						1
																																						1
																																						1
																																						1
																																						1
																																						1
																																						1
																																						1
																																						1
																																						1
0																																						1
																																						1
																																						1
																																						1		0
																																						1
																													0
																													1
																													0
																													1
																													0
																													1
																													0
																													1
																													0
																													0
																													0
																													0
														1				1											1							1
1	0
1
1	1														1																					1
0	0
1	1																	1																				1
1	1
1	1
1	0
1	0
0
1
0	0
1
0	0
0
1	1
0	0
1	0
1	0	1	1	1	1	1		1	1	1		1	1	1	1	1			1		1		1		1				1							1	1	1	1	1		1
0
1	1
1	0
0
1
																		1
																																						1
																																						0
																																						1
																																						1
																																						1
																																						1
																																						1
																																						1
																																						1
																																						1
1
0
1
1
1
1
																																						0
																																						0
																																						1
																																						1
																																						1
																																						0
																																						1
																																						0
																																						1
1	1	1	1	1	1	1		1	1	1		1	1	1	1	1			1		1		1		1				1							1	1	1	1	1		1				1
																																						1
																																						1
																																						1
																																						1
																																						1
																																						1
																																						1
																																						1
																																						1
																																						1
																																						1
																																						0
																																						0
1	1	1	1	1	1	1		1	1	1		1	1	1	1	1			1		1		1		1				1							1	1	1	1	1		1
1	1	1	1	1	1	1		1	1	1		1	1	1	1	1			1		1		1		1				1							1	1	1	0	1		1
1	1	1	1	1	1	1		1	1	1		1	1	1	1	1			1		1		1		1				1							1	1	1	1	1		1
1	1	1	1	1	1	1		1	1	1		1	1	1	1	1			1		1		1		1				1							1	1	1	1	1		1
1	1	1	1	1	1	1		1	1	1		1	1	1	1	1			1		1		1		1				1							1	1	1	1	1		1							1
1	1	1	1	1	1	1		1	1	1		1	1	1	1	1			1		1		1		1				1							1	1	1	1	1		1
1	1	1	1	1	1	1		1	1	1		1	1	1	1	1			1		1		1		1				1							1	1	1	1	1		1
1	1	1	1	1	1	1		1	1	1		1	1	1	1	1			1		1		1		1				1							1	0	1	1	1		1
1	0	1	1	1	1	1		1	1	1		1	1	1	1	1			1		1		1		1				1							1	1	1	1	1		1
1	1	1	1	1	1	1		1	1	1		1	1	1	1	1			1		1		1		1				1							1	1	1	1	1		1
1	1	1	1	1	1	1		1	1	1		1	1	1	1	1			1		1		1		1				1							1	1	1	1	0		1
1	1	1	1	1	1	1		1	1	1		1	1	1	1	1			1		1		1		1				1							1	1	1	1	1		1
1	1	1	1	1	1	1		1	1	1		1	1	1	1	1			1		1		1		1				1		0					1	1	1	1	1		1
1	1	1	1	1	1	1		1	1	1		1	1	1	1	1			1		1		1		1				1							1	1	1	1	1		1
1	1	1	1	1	1	1		1	1	1		1	1	1	1	1			1		1		1		1				1							1	1	1	1	1		1
1	1	1	1	1	1	1		1	1	1		1	1	1	1	1			1		1		1		1				1							1	1	1	1	1		1
1	1	1	1	1	1	1		1	1	1		1	1	1	1	1			1		1		1		1				1							1	1	1	1	1		1
1	1	1	1	1	1	1		1	1	1		1	1	1	1	1			1		1		1		1				1							1	1	1	1	1		1
1	1	1	1	1	1	1		1	1	1		1	1	1	1	1			1		1		1		1				1							1	1	1	1	1		1
1	1	1	1	1	1	1		1	1	1		1	1	1	1	1			1		1		1		1				1							1	1	1	1	1		1
1	1	1	1	1	1	1		1	1	1		1	1	1	1	1			1		1		1		1				1							1	1	1	1	1		1
1	1	1	1	1	1	1		1	1	1		1	1	1	1	1			1		1		1		1				1							1	1	1	1	1		1
1	1	1	1	1	1	1		1	1	1		1	1	1	1	1			1		1		1		1				1							1	1	1	1	1		1
1	1	1	1	1	1	1		1	1	1		1	1	1	1	1			1		1		1		1				1							1	1	1	1	1		1
1	1	1	1	1	1	1		1	1	1		1	1	1	1	1			1		1		1		1				1							1	1	1	1	1		1
1	1	1	1	1	1	1		1	1	1		1	1	1	1	1			1		1		1		1				1							1	1	1	1	1		1
1	1	1	1	1	1	1		1	1	1		1	1	1	1	1			1		1		1		1				1							1	1	1	1	1		1
1	1	1	1	1	1	1		1	1	1		1	1	1	1	1			1		1		1		1				1							1	1	1	1	1		1
1	1	1	1	1	1	1		1	1	1		1	1	1	1	1			1		1		1		1				1							1	1	1	1	1		1
1	1	1	1	1	1	1		1	1	1		1	1	1	1	1			1		1		1		1				1							1	1	1	1	1		1
1	1	1	1	1	1	1		1	1	1		1	1	1	1	1			1		1		1		1				1							1	1	1	1	1		1
1	1	1	1	1	1	1		1	1	1		1	1	1	1	1			1		1		1		1				1							1	1	1	1	1		1
1	1	1	1	1	1	1		1	1	1		1	1	1	1	1			1		1		1		1				1							1	1	1	1	1		1
1	1	1	1	1	1	1		1	1	1		1	1	1	1	1			1		1		1		1				1							1	1	1	1	1		1
1	1	1	1	1	1	1		1	1	1		1	1	1	1	1			1		1		1		1				1							1	1	1	1	1		1
1	1	1	1	1	1	1		1	1	1		1	1	1	1	1			1		1		1		1				1							1	1	1	1	1		1
0	1	1	1	1	1	1		1	1	1		1	1	1	1	1			1		1		1		1				1							1	1	1	1	0		1
1	1	1	1	1	1	1		1	1	1		1	1	1	1	1			1		1		1		1				1							1	1	1	1	1		1
1	1	1	1	1	1	1		1	1	1		1	1	1	1	1			1		1		1		1				1							1	1	1	1	1		1
1	1	1	1	1	1	1		1	1	1		1	1	1	1	1			1		1		1		1				1							1	1	1	1	1		1
1	1	1	1	1	1	1		1	1	1		1	1	1	1	1			1		1		1		1				1							1	1	1	1	1		1
1	1	1	1	1	1	1		1	1	1		1	1	1	1	1			1		1		1		1				1							1	1	1	1	1		1
1	1	1	1	1	1	1		1	1	1		1	1	1	1	1			1		1		1		1				1							1	1	1	1	1		1
																																						0
																																						1	1
																																						1	1
																																						1
																																						1	1
																													0								1
																																						1
																																						1
																																						1
																																						1
																																						1
																																						1
																																						1
																																						1
																																						1
																																						1
																																						1
																																						1
																																						1
																																						1
																																						1
																																						0
																																						0
																																						1
																																						1
																																						0
																																						1
																																						1
																																						1
																																						1
																																						1
																																						1
																																						1
																																						1
																																						1
																																						1
																																						1
																																						1
																																						1
																																						1
																																						1
																																						1
																																						1
																																						1
																																						1
																																						1
																																						1
																																						1
																																						1
																																						1
																																						1
																																						1
																																						1
																																						1
																																						1
																																						1
																																						0
																																						1
																																						0
																																						0
																																						1
																																						0
																																						0
																																						1
																																						1
																																						1
																																						1
																																						1
																																						1
																																						1
																																						1
																																						1
																																						1
																																						1
																																						1
																																						1
																																						1
																																						1
																																						1
																																						1
																																						1
																																						1
																																						1
																																						1
																																						1		1
																																						1		1
																																						1		1
																																						1		1
																																						1		1
																																						1		1
																																						1
																																						0		0
																																						0		0
																																						0		0
																																						0		0
																																						0		1
																																						1		1
																																						0
																																						1
																																						1
																																						1
																		0																				1
																																						1
																																						1
																																						1
																																						1
																																						1
																																						1
																																						1
																																						0
																																						0
																																						0
																																						1
																																						1
																																						1
																																					0
																																					1
																																							0
																																							0
																																							1
																																							0
																																							1
																																							1
																																								1
																																								1
																																								1
																																								1
																																								1
																																								1
																																								1
																																								0
																																								1
																																								1
																																								0
																																					0			0
																																								0
																																								0
																																							0	0
																																							0	0
																																								0
																																							1	0
																																					0
																																					0
																																					0
																																					0
																																					0
																																					0
																																					0
																																					0
																																					0
																																							1
																																					0
																																					1
									1
									1
									1
									1
									1
									0
									0
									0
									0
									0
									1
									1
									1
									1
									1
									1
									1
									1
									1
									1
									1
									0
									1
									1
									1
									0
									1
									1
									1
									1
									0
									0
									0
									1
									0
									1
									0
									1
									1
									1
									1
									1
									1
									1
									1
									1
									1
									0
									0
									1
									1
									1
									1
									1
									0
									1
									1
									1
									1
									1
									1
									1
									1
									1
									1
									1
									1
									1
									1
									1
									1
									0
									0
									0
									0
									0
									1
									1
									1
									1
									1
									1
									1
									1
									1
									1
									1
									1
									1
									1
									1
									1
									1
									0
									1
									0
									0
									0
									0
									1
									1
									1
									1
									1
									1
									1
									1
									1
									1
									1
									1
									1
									1
									1
									0
									1
									1
									1
									1
									1
															0						1
																					1
																					1
															0						1
															0						1
															0						1
															1
															1
															1
															1
															0
															1
															1
															1
															1
															1						1
															1
															1
															1
															1
															0
															1
															1
															0
																					1
																					1
																					1
															0						1
																					1
																0	0
																0	0
																0	0
																1	0
																1	0
																1	0
																1	1
																1	1
																1	0
																1	1
																1	1
																1	1
																1	1
																1	1
																1	1
																1	1
																1	1
																1	1
																1	1
																1	1
																1	1
																1	1
																1	1
																1	1
																1	0
																1	1
																1	1
																1	0
																1	1
																1
																1	1
																1	0
																1	1
																1	1
																1	1
																1	0
																1	1
																1	1
																1	1
																1	1
																1	1
																1	1
																1	1
																1	1
																1	1
																1	1
																0
																1	1
																1	1
																1	1
																1	1
																1	1
																1	1
																1	1
																1
																1	1
																1	1
																1	1
																1	1
																1	1
																1	1
																1	1
																1	1
																1	1
																1	1
																1	1
																1	1
																1	1
																1
																1	1
																1	1
																1	1
																1	1
																1	1
																0
																1	0
																1	1
																1	1
																1	1
																1	1
																1	1
																1	1
																1	1
																1	1
																1	0
																1	1
																1	1
																1	1
																1	1
																1	1
																1	1
																1	0
																1	1
																1	0
																1	0
																1	1
																1	1
																1	1
																1	0
																1	0
																1	0
																1	1
																1	1
																0	0
																1	1
																1	0
																1	0
																1	0
																1	0
																1	1
																1	1
																1	1
																1	1
																1	0
																1	1
																1	0
																1	1
																1	1
																1	1
																1	0
																1	0
																1	0
																1	1
																1	0
																1	0
																1	0
																1	1
																1	1
																1	0
																1	1
																1	1
																1	1
																1	1
																1	1
																1	1
																1	1
																0	1
																1	1
																1	1
																1	1
																1	1
																1	1
																1	1
																1	1
																1	1
																																						1
																																						1
																																						1
																																						1
																																						1
																																						1
																																						1
																																						1
																																						1
																																						1
																																						0
																																						1
																																						1
																																						1
																																						0
																																						1
																																						0
																																						0
																																						1
																																						0
																																						0
																																						0
																																						0
																																						0
																																						0
																																						1
																																						1
																																						1
																																						1
																																						0
																																						0
																																						0
																																						1
																																						1
																																						1
																																						1
																																						0
																																						0
																																						0
																																						1
																																						1
																																						1
																																						1
																																						1
																																						1
																																						1
																																						1
																																						1
																																						1
																																						1
																																						0
																																						0
																																						0
																																						0
																																						0
																																						0
																																						0
																																						1
																																						1
																																						1
																																						1
																																						0
																					1
																					1
																					1
																					1
																					1
																					1
																					1
																					1
																					1
																					1
																					1
																					1
																					1
																					1
																					1
																					1
																					1
																					1
																					1
																					1
																					1
																					1
																					1
																					1
																					1
																					1
																					1
																					0
																					1
																					1
																					1
																					1
																					1
																					1
																					0
																					1
																					0
																					1
																					1
																					0
																					1
																																														0
																																														0
																															0
																															1
																															1
																															1
																															0
																															1
																															0
																															0
																															1
																															1
																															1
																															0
																															1
																															1
																															1
																															1
																																1	0
																																1	0
																																0	0
																																0	0
																																	1
																																	1
																																	1
																																	1
																																	0
																																	1
																																1	1
																																1	0
																																1	0
																																1	0
																																1	0
																																1
																																1	0
																																1	0
																																1	0
																																1	0
																																1	1
																																1	0
																																1	0
																																							1
																1
																																																	1
																																											0
																																											0
																													1
																													1
																													1
																													0
																													1
																													1
																													0
																													0
																													0
																													1
																													1
																													1
																													1
																													1
																													1
																													1
																													1
																													1
																													0
																													1
																													1
																													1
																													1
																													1
																													1
																													1
																													1
																													1
																													0
																													0
																													0
																													0
																													1
																													1
																													1
																													1
																													0
																													1
																													1
																													1
																													0
																													0
																													0
																													0
																													0
																													0
																													0
																													0
																													0
																													0
																													0
																													1
																													1
																													0
																													0
																													0
																													0
																													0
																													0
																													0
																													0
																													0
																													1
																													1
																													1
																													1
																													1
																													0
																													1
																													1
																													1
																													0
																													1
																													1
																													1
																													1
																													1
																													1
																													1
																													1
																													1
																													1
																													0
																													0
																													1
																													1
																													1
																													0
																													0
																													0
																													0
																													1
																													1
																													1
																													0
																													0
																													1
																													1
																													0
																													0
																													0
																													0
																													0
																													1
																													1
																													0
																													1
																													1
																													1
																													1
																													1
																													0
																													0
																													0
																													0
																													0
																													0
																													0
																													0
																																1
																													0
																													0
																													1
																													0
																													0
																													0
																													0
																													0
																													0
																													0
																													1
																													1
																													1
																1
																1
																																					0
																																					1
																															1
																															1
																															1
																															0
																															1
																															1
																															1
																															1
																															1
																															1
																															1
																															1
																															1
																													1
																													1
																													0
																													0
																													0
																													0
																													0
																													0
																													0
																													0
																													0
																													1
																													1
																															1
																															1
																															1
																															1
																															1
																															1
																															1
																															1
																															1
																															1
																															1
																															1
																															1
																															1
																																						1
																																						1
																																1
																																					1
																																					1
																																						0
																																						0
																																						0
																																					1
																																					0
																																					0
																																					0
									0
									0
									1
									1
									0
									0
									1
									1
									1
									1
									0
									1
									1
									1
									1
									1
									1
									0
									1
									1
									1
																																								1
																																						1
																																						1
																																						1
																																						1
																																						1
																																						1
																																								1
									1
																																					1	0	0	1
																																1	0
																																1	0
																																1	1
																																1
												0																	0
												1																	0
0
0
1
1
						0
																																				0
																																								0
																																								1
																																								1
																																								0
																0	0
																0	0
																0	0
																0
																																						1
																																						1
																																						1
																																						1
																																						1
																																						1
																																						1
																																						1
																																						1
																																						1
																																						1
																																						1
																																						1
																																						1
																																						1
																													1
																																						1
0
0
0
0
0
0
1
0
									1
									1
									1
									1
																																					1	0		0
																																					1	0	0	0
																																					0
																																					0
																																					1
																																					1
																																					1	1	1	0
																													1
																													0
																													1
																													0
									1
																		0
																		0													1
																																						1
																															1
																															0
									1
									1
									1
									1
									1
									1
									1
									1
																																					1	1	1	1
																1
																0
																0
																0
																																						0
																																1
																																1
																																1
									1
																															1
																															1
																															1
																															1
																															1
																															1
																															1
																															1
																0
																0
																0
																															1
																															1
																															1
																																						1
																																						1
																																						1
																																						1
																																						1
																																						0
																																						0
																																						0
																																						0
																																						0
																																						0
																																						0
																																						0
																																				1
																																				1
																																				1
																																				1
																																				0
																																				0
																																				1
																																				0
																																				0
																																						0
																																						0
									1
									1
																																								1
																																								1
																																								1
																																								1
									0
																																						1
									1
																																						1
																																						1
																																					1
																																					1	1	1
																																					1	1	1
																																					1	1	1
																																					1	0	1
																																					1	1	1
																															1
																															1
									1																											1
									1																											1
									1																											1
									1																				1
																													1
									1																				0
									1																				1
									1																				1
									0																				1
									1																				1
									1
																															1
																																						0
																																					0		0	0
																															1
																															1
																															1
																							0
																							0
1	1
																															1
																															1
																															1
																															1
																															1
																															1
																															1
																															1
																															1
																															1
									1
									1
									1
																															0
																															1
																															0
																															0
																																								1
																																								0
																																								0
																																								1
									0
									1
									0
									1
									1
									1
									1
									1
									1
									1
									1
									1
									1
									1
									1
									1
																															1
																															1
																															1
																															1
																															1
																															1
																															1
																															1
																															1
																															1
																															1
																															1
																																						1
																																						1
																															1
																																						1
																																						1
																															1
									0
																															1
																															0
																															0
									1
									1
									1
									1
									1																				1
									1																				1
									1																				1
									1																				1
																													1
									1																				1
																																						1
																																						1
																																						1
																																						1
																																						0
																																							1
																																						1
																																0
		1	1	1	1							1	1	1	1			1	1	1			1						1							1
									1
																															0
																															0
		1	1	1	1							1	1	1	1			1	1	1			1						1							1											1
																													0
																													0
																													1
																													0
																													0
																1	1
																1	1
									0
																																					1
																																					1
																																					1
																																					1
																																					1
																																					1
																																					1
																																					1
																																					1
																																					1
																																					1
																																					1
																																					1
																																					1
																																					1
																																					1	0	1	1
																																						1
																																						1
																																						1
									1																				1
									1																				1
																																								1
																																								1
																							1
																																						0
																																						0
																																							1	1
																																							1	1
																																							1	1
																																							1	1
																																							1	1
																																							1	1
																																							1	1
																																							1	1
																																							1	1
																																							1	1
																																							1	1
																																							1	1
																																							1	1
																																							1	1
																																							1	1
																																							1	0
																																							1	1
																																							1	1
																																							1	1
																																							1	0
																																							1	1
																																							1	1
																																							1	1
																																							1	1
																																							1	1
																																							1	1
																																							1	1
																																							1	1
																																							1	1
																																							1	1
																																							1	1
																																							1	1
																																							1	1
																																							1	1
																																					0	0	0	0
																															1
																															0
[truncated: 8 more columns]
