# Supplementary material for: Novel water-soluble lignin derivative BP-Cx-1: identification of components and screening of potential targets in silico and in vitro
Source: Oncotarget. 2018 Apr 6;9(26):18578–93. doi: 10.18632/oncotarget.24990 (PMC5915095; doi:10.18632/oncotarget.24990)
Supplement: Supplementary file 4 [file oncotarget-09-18578-s004.xlsx]

## Sheet: S4
A1	A2A	alpha1	alpha2	beta1	beta2	AT2	B1	B2	CB	cholecystokinin receptor	corticotropin-releasing hormone receptor	D1	D2	D3	D4	ETA	ETB	BZD	H1	H3	BLT1	CysLT1	M	NK3	NK2	nicotinic acetylcholine receptor	alpha4beta2	aloha4beta2	opioid receptor	nociceptin receptor	PPAR	EP2	I2	P2Y	P2X	5HT1	GR	ER	PR	AR	TRH1	V1A	V2	AMPA	KAINATE	NMDA	calcium channel	KATP	KV
																																						1
																																						1
																																						1
																																						1
																															-1
1																													1		-1
																															-1
																															-1
																															-1
																															-1
																															1
																															-1
																															-1
																															1
																															1
																															-1
																															-1
																															1
																																						1
																																						-1
1	1	-1	1	1	1	-1		-1	-1	-1		-1	-1	-1	1	-1			1		-1		1		-1				-1							1	-1	-1	-1	-1		1
1	1	-1	1	1	1	-1		-1	-1	-1		-1	-1	-1	1	-1			1		-1		1		-1				-1							1	1	-1	-1	-1		1
																																						-1
																																						-1
																																						-1
																																						-1
																																						-1
																																						-1
																																						-1
																																						-1
																																						-1
																																						-1
																																						-1
-1																																						-1
																																						-1
																																						-1
																																						-1		1
																																						-1
																													1
																													-1
																													1
																													-1
																													1
																													-1
																													1
																													-1
																													1
																													1
																													1
																													1
														-1				1											-1							1
1	-1
1
1	1														1																					1
-1	-1
1	1																	1																				-1
1	1
1	1
1	-1
1	-1
-1
1
-1	-1
1
-1	-1
-1
1	1
-1	-1
1	-1
1	-1	-1	1	1	1	-1		-1	-1	-1		-1	-1	-1	1	-1			1		-1		1		-1				-1							1	1	-1	-1	-1		1
-1
1	1
1	-1
-1
1
																		1
																																						-1
																																						1
																																						-1
																																						-1
																																						-1
																																						-1
																																						-1
																																						-1
																																						-1
																																						-1
1
-1
1
1
1
1
																																						1
																																						1
																																						-1
																																						-1
																																						-1
																																						1
																																						-1
																																						1
																																						-1
1	1	-1	1	1	1	-1		-1	-1	-1		-1	-1	-1	1	-1			1		-1		1		-1				-1							1	1	-1	-1	-1		1				-1
																																						-1
																																						-1
																																						-1
																																						-1
																																						-1
																																						-1
																																						-1
																																						-1
																																						-1
																																						-1
																																						-1
																																						1
																																						1
1	1	-1	1	1	1	-1		-1	-1	-1		-1	-1	-1	1	-1			1		-1		1		-1				-1							1	1	-1	-1	-1		1
1	1	-1	1	1	1	-1		-1	-1	-1		-1	-1	-1	1	-1			1		-1		1		-1				-1							1	1	-1	1	-1		1
1	1	-1	1	1	1	-1		-1	-1	-1		-1	-1	-1	1	-1			1		-1		1		-1				-1							1	1	-1	-1	-1		1
1	1	-1	1	1	1	-1		-1	-1	-1		-1	-1	-1	1	-1			1		-1		1		-1				-1							1	1	-1	-1	-1		1
1	1	-1	1	1	1	-1		-1	-1	-1		-1	-1	-1	1	-1			1		-1		1		-1				-1							1	1	-1	-1	-1		1							-1
1	1	-1	1	1	1	-1		-1	-1	-1		-1	-1	-1	1	-1			1		-1		1		-1				-1							1	1	-1	-1	-1		1
1	1	-1	1	1	1	-1		-1	-1	-1		-1	-1	-1	1	-1			1		-1		1		-1				-1							1	1	-1	-1	-1		1
1	1	-1	1	1	1	-1		-1	-1	-1		-1	-1	-1	1	-1			1		-1		1		-1				-1							1	-1	-1	-1	-1		1
1	-1	-1	1	1	1	-1		-1	-1	-1		-1	-1	-1	1	-1			1		-1		1		-1				-1							1	1	-1	-1	-1		1
1	1	-1	1	1	1	-1		-1	-1	-1		-1	-1	-1	1	-1			1		-1		1		-1				-1							1	1	-1	-1	-1		1
1	1	-1	1	1	1	-1		-1	-1	-1		-1	-1	-1	1	-1			1		-1		1		-1				-1							1	1	-1	-1	1		1
1	1	-1	1	1	1	-1		-1	-1	-1		-1	-1	-1	1	-1			1		-1		1		-1				-1							1	1	-1	-1	-1		1
1	1	-1	1	1	1	-1		-1	-1	-1		-1	-1	-1	1	-1			1		-1		1		-1				-1		1					1	1	-1	-1	-1		1
1	1	-1	1	1	1	-1		-1	-1	-1		-1	-1	-1	1	-1			1		-1		1		-1				-1							1	1	-1	-1	-1		1
1	1	-1	1	1	1	-1		-1	-1	-1		-1	-1	-1	1	-1			1		-1		1		-1				-1							1	1	-1	-1	-1		1
1	1	-1	1	1	1	-1		-1	-1	-1		-1	-1	-1	1	-1			1		-1		1		-1				-1							1	1	-1	-1	-1		1
1	1	-1	1	1	1	-1		-1	-1	-1		-1	-1	-1	1	-1			1		-1		1		-1				-1							1	1	-1	-1	-1		1
1	1	-1	1	1	1	-1		-1	-1	-1		-1	-1	-1	1	-1			1		-1		1		-1				-1							1	1	-1	-1	-1		1
1	1	-1	1	1	1	-1		-1	-1	-1		-1	-1	-1	1	-1			1		-1		1		-1				-1							1	1	-1	-1	-1		1
1	1	-1	1	1	1	-1		-1	-1	-1		-1	-1	-1	1	-1			1		-1		1		-1				-1							1	1	-1	-1	-1		1
1	1	-1	1	1	1	-1		-1	-1	-1		-1	-1	-1	1	-1			1		-1		1		-1				-1							1	1	-1	-1	-1		1
1	1	-1	1	1	1	-1		-1	-1	-1		-1	-1	-1	1	-1			1		-1		1		-1				-1							1	1	-1	-1	-1		1
1	1	-1	1	1	1	-1		-1	-1	-1		-1	-1	-1	1	-1			1		-1		1		-1				-1							1	1	-1	-1	-1		1
1	1	-1	1	1	1	-1		-1	-1	-1		-1	-1	-1	1	-1			1		-1		1		-1				-1							1	1	-1	-1	-1		1
1	1	-1	1	1	1	-1		-1	-1	-1		-1	-1	-1	1	-1			1		-1		1		-1				-1							1	1	-1	-1	-1		1
1	1	-1	1	1	1	-1		-1	-1	-1		-1	-1	-1	1	-1			1		-1		1		-1				-1							1	1	-1	-1	-1		1
1	1	-1	1	1	1	-1		-1	-1	-1		-1	-1	-1	1	-1			1		-1		1		-1				-1							1	1	-1	-1	-1		1
1	1	-1	1	1	1	-1		-1	-1	-1		-1	-1	-1	1	-1			1		-1		1		-1				-1							1	1	-1	-1	-1		1
1	1	-1	1	1	1	-1		-1	-1	-1		-1	-1	-1	1	-1			1		-1		1		-1				-1							1	1	-1	-1	-1		1
1	1	-1	1	1	1	-1		-1	-1	-1		-1	-1	-1	1	-1			1		-1		1		-1				-1							1	1	-1	-1	-1		1
1	1	-1	1	1	1	-1		-1	-1	-1		-1	-1	-1	1	-1			1		-1		1		-1				-1							1	1	-1	-1	-1		1
1	1	-1	1	1	1	-1		-1	-1	-1		-1	-1	-1	1	-1			1		-1		1		-1				-1							1	1	-1	-1	-1		1
1	1	-1	1	1	1	-1		-1	-1	-1		-1	-1	-1	1	-1			1		-1		1		-1				-1							1	1	-1	-1	-1		1
1	1	-1	1	1	1	-1		-1	-1	-1		-1	-1	-1	1	-1			1		-1		1		-1				-1							1	1	-1	-1	-1		1
1	1	-1	1	1	1	-1		-1	-1	-1		-1	-1	-1	1	-1			1		-1		1		-1				-1							1	1	-1	-1	-1		1
1	1	-1	1	1	1	-1		-1	-1	-1		-1	-1	-1	1	-1			1		-1		1		-1				-1							1	1	-1	-1	-1		1
-1	1	-1	1	1	1	-1		-1	-1	-1		-1	-1	-1	1	-1			1		-1		1		-1				-1							1	1	-1	-1	1		1
1	1	-1	1	1	1	-1		-1	-1	-1		-1	-1	-1	1	-1			1		-1		1		-1				-1							1	1	-1	-1	-1		1
1	1	-1	1	1	1	-1		-1	-1	-1		-1	-1	-1	1	-1			1		-1		1		-1				-1							1	1	-1	-1	-1		1
1	1	-1	1	1	1	-1		-1	-1	-1		-1	-1	-1	1	-1			1		-1		1		-1				-1							1	1	-1	-1	-1		1
1	1	-1	1	1	1	-1		-1	-1	-1		-1	-1	-1	1	-1			1		-1		1		-1				-1							1	1	-1	-1	-1		1
1	1	-1	1	1	1	-1		-1	-1	-1		-1	-1	-1	1	-1			1		-1		1		-1				-1							1	1	-1	-1	-1		1
1	1	-1	1	1	1	-1		-1	-1	-1		-1	-1	-1	1	-1			1		-1		1		-1				-1							1	1	-1	-1	-1		1
																																						1
																																						-1	-1
																																						-1	-1
																																						-1
																																						-1	-1
																													1								1
																																						-1
																																						-1
																																						-1
																																						-1
																																						-1
																																						-1
																																						-1
																																						-1
																																						-1
																																						-1
																																						-1
																																						-1
																																						-1
																																						-1
																																						-1
																																						1
																																						1
																																						-1
																																						-1
																																						1
																																						-1
																																						-1
																																						-1
																																						-1
																																						-1
																																						-1
																																						-1
																																						-1
																																						-1
																																						-1
																																						-1
																																						-1
																																						-1
																																						-1
																																						-1
																																						-1
																																						-1
																																						-1
																																						-1
																																						-1
																																						-1
																																						-1
																																						-1
																																						-1
																																						-1
																																						-1
																																						-1
																																						-1
																																						-1
																																						-1
																																						1
																																						-1
																																						1
																																						1
																																						-1
																																						1
																																						1
																																						-1
																																						-1
																																						-1
																																						-1
																																						-1
																																						-1
																																						-1
																																						-1
																																						-1
																																						-1
																																						-1
																																						-1
																																						-1
																																						-1
																																						-1
																																						-1
																																						-1
																																						-1
																																						-1
																																						-1
																																						-1
																																						-1		-1
																																						-1		-1
																																						-1		-1
																																						-1		-1
																																						-1		-1
																																						-1		-1
																																						-1
																																						1		1
																																						1		1
																																						1		1
																																						1		1
																																						1		-1
																																						-1		-1
																																						1
																																						-1
																																						-1
																																						-1
																		-1																				-1
																																						-1
																																						-1
																																						-1
																																						-1
																																						-1
																																						-1
																																						-1
																																						1
																																						1
																																						1
																																						-1
																																						-1
																																						-1
																																					-1
																																					1
																																							1
																																							1
																																							-1
																																							1
																																							-1
																																							-1
																																								-1
																																								-1
																																								-1
																																								-1
																																								-1
																																								-1
																																								-1
																																								1
																																								-1
																																								-1
																																								1
																																					-1			1
																																								1
																																								1
																																							1	1
																																							1	1
																																								1
																																							-1	1
																																					-1
																																					-1
																																					-1
																																					-1
																																					-1
																																					-1
																																					-1
																																					-1
																																					-1
																																							-1
																																					-1
																																					1
									-1
									-1
									-1
									-1
									-1
									1
									1
									1
									1
									1
									-1
									-1
									-1
									-1
									-1
									-1
									-1
									-1
									-1
									-1
									-1
									1
									-1
									-1
									-1
									1
									-1
									-1
									-1
									-1
									1
									1
									1
									-1
									1
									-1
									1
									-1
									-1
									-1
									-1
									-1
									-1
									-1
									-1
									-1
									-1
									1
									1
									-1
									-1
									-1
									-1
									-1
									1
									-1
									-1
									-1
									-1
									-1
									-1
									-1
									-1
									-1
									-1
									-1
									-1
									-1
									-1
									-1
									-1
									1
									1
									1
									1
									1
									-1
									-1
									-1
									-1
									-1
									-1
									-1
									-1
									-1
									-1
									-1
									-1
									-1
									-1
									-1
									-1
									-1
									1
									-1
									1
									1
									1
									1
									-1
									-1
									-1
									-1
									-1
									-1
									-1
									-1
									-1
									-1
									-1
									-1
									-1
									-1
									-1
									1
									-1
									-1
									-1
									-1
									-1
															-1						-1
																					-1
																					-1
															-1						-1
															-1						-1
															-1						-1
															1
															1
															1
															1
															-1
															1
															1
															1
															1
															1						-1
															1
															1
															1
															1
															-1
															1
															1
															-1
																					-1
																					-1
																					-1
															-1						-1
																					-1
																1	1
																1	1
																1	1
																-1	1
																-1	1
																-1	1
																-1	-1
																-1	-1
																-1	1
																-1	-1
																-1	-1
																-1	-1
																-1	-1
																-1	-1
																-1	-1
																-1	-1
																-1	-1
																-1	-1
																-1	-1
																-1	-1
																-1	-1
																-1	-1
																-1	-1
																-1	-1
																-1	1
																-1	-1
																-1	-1
																-1	1
																-1	-1
																-1
																-1	-1
																-1	1
																-1	-1
																-1	-1
																-1	-1
																-1	1
																-1	-1
																-1	-1
																-1	-1
																-1	-1
																-1	-1
																-1	-1
																-1	-1
																-1	-1
																-1	-1
																-1	-1
																1
																-1	-1
																-1	-1
																-1	-1
																-1	-1
																-1	-1
																-1	-1
																-1	-1
																-1
																-1	-1
																-1	-1
																-1	-1
																-1	-1
																-1	-1
																-1	-1
																-1	-1
																-1	-1
																-1	-1
																-1	-1
																-1	-1
																-1	-1
																-1	-1
																-1
																-1	-1
																-1	-1
																-1	-1
																-1	-1
																-1	-1
																1
																-1	1
																-1	-1
																-1	-1
																-1	-1
																-1	-1
																-1	-1
																-1	-1
																-1	-1
																-1	-1
																-1	1
																-1	-1
																-1	-1
																-1	-1
																-1	-1
																-1	-1
																-1	-1
																-1	1
																-1	-1
																-1	1
																-1	1
																-1	-1
																-1	-1
																-1	-1
																-1	1
																-1	1
																-1	1
																-1	-1
																-1	-1
																1	1
																-1	-1
																-1	1
																-1	1
																-1	1
																-1	1
																-1	-1
																-1	-1
																-1	-1
																-1	-1
																-1	1
																-1	-1
																-1	1
																-1	-1
																-1	-1
																-1	-1
																-1	1
																-1	1
																-1	1
																-1	-1
																-1	1
																-1	1
																-1	1
																-1	-1
																-1	-1
																-1	1
																-1	-1
																-1	-1
																-1	-1
																-1	-1
																-1	-1
																-1	-1
																-1	-1
																1	-1
																-1	-1
																-1	-1
																-1	-1
																-1	-1
																-1	-1
																-1	-1
																-1	-1
																-1	-1
																																						-1
																																						-1
																																						-1
																																						-1
																																						-1
																																						-1
																																						-1
																																						-1
																																						-1
																																						-1
																																						1
																																						-1
																																						-1
																																						-1
																																						1
																																						-1
																																						1
																																						1
																																						-1
																																						1
																																						1
																																						1
																																						1
																																						1
																																						1
																																						-1
																																						-1
																																						-1
																																						-1
																																						1
																																						1
																																						1
																																						-1
																																						-1
																																						-1
																																						-1
																																						1
																																						1
																																						1
																																						-1
																																						-1
																																						-1
																																						-1
																																						-1
																																						-1
																																						-1
																																						-1
																																						-1
																																						-1
																																						-1
																																						1
																																						1
																																						1
																																						1
																																						1
																																						1
																																						1
																																						-1
																																						-1
																																						-1
																																						-1
																																						1
																					-1
																					-1
																					-1
																					-1
																					-1
																					-1
																					-1
																					-1
																					-1
																					-1
																					-1
																					-1
																					-1
																					-1
																					-1
																					-1
																					-1
																					-1
																					-1
																					-1
																					-1
																					-1
																					-1
																					-1
																					-1
																					-1
																					-1
																					1
																					-1
																					-1
																					-1
																					-1
																					-1
																					-1
																					1
																					-1
																					1
																					-1
																					-1
																					1
																					-1
																																														1
																																														1
																															1
																															-1
																															-1
																															-1
																															1
																															-1
																															1
																															1
																															-1
																															-1
																															-1
																															1
																															-1
																															-1
																															-1
																															-1
																																1	-1
																																1	-1
																																-1	-1
																																-1	-1
																																	1
																																	1
																																	1
																																	1
																																	-1
																																	1
																																1	1
																																1	-1
																																1	-1
																																1	-1
																																1	-1
																																1
																																1	-1
																																1	-1
																																1	-1
																																1	-1
																																1	1
																																1	-1
																																1	-1
																																							-1
																-1
																																																	-1
																																											-1
																																											-1
																													-1
																													-1
																													-1
																													1
																													-1
																													-1
																													1
																													1
																													1
																													-1
																													-1
																													-1
																													-1
																													-1
																													-1
																													-1
																													-1
																													-1
																													1
																													-1
																													-1
																													-1
																													-1
																													-1
																													-1
																													-1
																													-1
																													-1
																													1
																													1
																													1
																													1
																													-1
																													-1
																													-1
																													-1
																													1
																													-1
																													-1
																													-1
																													1
																													1
																													1
																													1
																													1
																													1
																													1
																													1
																													1
																													1
																													1
																													-1
																													-1
																													1
																													1
																													1
																													1
																													1
																													1
																													1
																													1
																													1
																													-1
																													-1
																													-1
																													-1
																													-1
																													1
																													-1
																													-1
																													-1
																													1
																													-1
																													-1
																													-1
																													-1
																													-1
																													-1
																													-1
																													-1
																													-1
																													-1
																													1
																													1
																													-1
																													-1
																													-1
																													1
																													1
																													1
																													1
																													-1
																													-1
																													-1
																													1
																													1
																													-1
																													-1
																													1
																													1
																													1
																													1
																													1
																													-1
																													-1
																													1
																													-1
																													-1
																													-1
																													-1
																													-1
																													1
																													1
																													1
																													1
																													1
																													1
																													1
																													1
																																1
																													1
																													1
																													-1
																													1
																													1
																													1
																													1
																													1
																													1
																													1
																													-1
																													-1
																													-1
																-1
																-1
																																					-1
																																					1
																															-1
																															-1
																															-1
																															1
																															-1
																															-1
																															-1
																															-1
																															-1
																															-1
																															-1
																															-1
																															-1
																													-1
																													-1
																													1
																													1
																													1
																													1
																													1
																													1
																													1
																													1
																													1
																													-1
																													-1
																															-1
																															-1
																															-1
																															-1
																															-1
																															-1
																															-1
																															-1
																															-1
																															-1
																															-1
																															-1
																															-1
																															-1
																																						-1
																																						-1
																																1
																																					1
																																					1
																																						1
																																						1
																																						1
																																					1
																																					-1
																																					-1
																																					-1
									1
									1
									-1
									-1
									1
									1
									-1
									-1
									-1
									-1
									1
									-1
									-1
									-1
									-1
									-1
									-1
									1
									-1
									-1
									-1
																																								-1
																																						-1
																																						-1
																																						-1
																																						-1
																																						-1
																																						-1
																																								-1
									-1
																																					1	1	1	-1
																																1	-1
																																1	-1
																																1	1
																																1
												1																	1
												-1																	1
-1
-1
1
1
						1
																																				-1
																																								1
																																								-1
																																								-1
																																								1
																1	1
																1	1
																1	1
																1
																																						-1
																																						-1
																																						-1
																																						-1
																																						-1
																																						-1
																																						-1
																																						-1
																																						-1
																																						-1
																																						-1
																																						-1
																																						-1
																																						-1
																																						-1
																													-1
																																						-1
-1
-1
-1
-1
-1
-1
1
-1
									-1
									-1
									-1
									-1
																																					1	1		1
																																					1	1	1	1
																																					-1
																																					-1
																																					1
																																					1
																																					1	-1	-1	1
																													-1
																													1
																													-1
																													1
									-1
																		-1
																		-1													-1
																																						-1
																															-1
																															1
									-1
									-1
									-1
									-1
									-1
									-1
									-1
									-1
																																					1	-1	-1	-1
																-1
																1
																1
																1
																																						1
																																1
																																1
																																1
									-1
																															-1
																															-1
																															-1
																															-1
																															-1
																															-1
																															-1
																															-1
																1
																1
																1
																															-1
																															-1
																															-1
																																						-1
																																						-1
																																						-1
																																						-1
																																						-1
																																						1
																																						1
																																						1
																																						1
																																						1
																																						1
																																						1
																																						1
																																				1
																																				1
																																				1
																																				1
																																				-1
																																				-1
																																				1
																																				-1
																																				-1
																																						1
																																						1
									-1
									-1
																																								-1
																																								-1
																																								-1
																																								-1
									1
																																						-1
									-1
																																						-1
																																						-1
																																					1
																																					1	-1	-1
																																					1	-1	-1
																																					1	-1	-1
																																					1	1	-1
																																					1	-1	-1
																															-1
																															-1
									-1																											1
									-1																											1
									-1																											1
									-1																				-1
																													-1
									-1																				1
									-1																				-1
									-1																				-1
									1																				-1
									-1																				-1
									-1
																															-1
																																						1
																																					-1		1	1
																															-1
																															-1
																															-1
																							-1
																							-1
1	1
																															-1
																															-1
																															-1
																															-1
																															-1
																															-1
																															-1
																															-1
																															-1
																															-1
									-1
									-1
									-1
																															1
																															-1
																															1
																															1
																																								-1
																																								1
																																								1
																																								-1
									1
									-1
									1
									-1
									-1
									-1
									-1
									-1
									-1
									-1
									-1
									-1
									-1
									-1
									-1
									-1
																															-1
																															-1
																															-1
																															-1
																															-1
																															-1
																															-1
																															-1
																															-1
																															-1
																															-1
																															-1
																																						-1
																																						-1
																															-1
																																						-1
																																						-1
																															-1
									1
																															-1
																															1
																															1
									-1
									-1
									-1
									-1
									-1																				-1
									-1																				-1
									-1																				-1
									-1																				-1
																													-1
									-1																				-1
																																						-1
																																						-1
																																						-1
																																						-1
																																						1
																																							-1
																																						-1
																																-1
		-1	1	1	1							-1	-1	-1	1			1	1	-1			1						-1							1
									-1
																															1
																															1
		-1	1	1	1							-1	-1	-1	1			1	1	-1			1						-1							1											-1
																													1
																													1
																													-1
																													1
																													1
																-1	-1
																-1	-1
									1
																																					1
																																					1
																																					1
																																					1
																																					1
																																					1
																																					1
																																					1
																																					1
																																					1
																																					1
																																					1
																																					1
																																					1
																																					1
																																					1	1	-1	-1
																																						-1
																																						-1
																																						-1
									-1																				-1
									-1																				-1
																																								-1
																																								-1
																							1
																																						1
																																						1
																																							-1	-1
																																							-1	-1
																																							-1	-1
																																							-1	-1
																																							-1	-1
																																							-1	-1
																																							-1	-1
																																							-1	-1
																																							-1	-1
																																							-1	-1
																																							-1	-1
																																							-1	-1
																																							-1	-1
																																							-1	-1
																																							-1	-1
																																							-1	1
																																							-1	-1
																																							-1	-1
																																							-1	-1
																																							-1	1
																																							-1	-1
																																							-1	-1
																																							-1	-1
																																							-1	-1
																																							-1	-1
																																							-1	-1
																																							-1	-1
																																							-1	-1
																																							-1	-1
																																							-1	-1
																																							-1	-1
																																							-1	-1
																																							-1	-1
																																							-1	-1
																																					-1	1	1	1
																															-1
																															1
[truncated: 9 more columns]
