# Supplementary material for: Novel water-soluble lignin derivative BP-Cx-1: identification of components and screening of potential targets in silico and in vitro
Source: Oncotarget. 2018 Apr 6;9(26):18578–93. doi: 10.18632/oncotarget.24990 (PMC5915095; doi:10.18632/oncotarget.24990)
Supplement: Supplementary file 6 [file oncotarget-09-18578-s006.xlsx]

## Sheet: S5
C33H66O4
C35H66O4
C36H66O4
C33H64O4
C34H64O4
C31H62O4
C39H66O4
C32H62O4
C36H64O4
C33H62O4
C28H56O2
C30H60O4
C38H64O4
C31H60O4
C39H64O4
C32H60O4
C27H54O2
C29H58O4
C37H62O4
C38H64O5
C30H58O4
C38H62O4
C26H52O2
C28H56O4
C36H60O4
C37H60O4
C38H62O5
C25H50O2
C26H52O3
C35H58O4
C28H54O4
C36H58O4
C25H50O3
C38H60O5
C34H56O4
C27H52O4
C35H56O4
C23H46O2
C25H50O4
C36H56O4
C24H46O2
C26H50O4
C38H58O5
C34H54O4
C23H46O3
C24H48O4
C24H46O3
C25H48O4
C21H42O2
C23H46O4
C24H48O5
C30H48O3
C22H42O2
C28H52O7
C20H40O2
C21H42O3
C22H44O4
C24H48O6
C30H48O4
C31H50O5
C21H40O2
C22H42O3
C23H44O4
C24H46O5
C27H46O4
C28H48O5
C24H44O4
C27H50O7
C19H38O2
C29H46O4
C30H48O5
C31H50O6
C20H38O2
C23H44O5
C24H46O6
C27H46O5
C24H44O5
C26H48O7
C28H46O5
C19H38O3
C20H40O4
C27H48O7
C28H44O4
C29H46O5
C30H48O6
C19H36O2
C20H38O3
C21H40O4
C22H42O5
C24H46O7
C27H46O6
C30H46O5
C20H36O2
C22H40O4
C24H44O6
C25H46O7
C19H38O4
C26H46O7
C28H44O5
C29H46O6
C19H36O3
C21H40O5
C22H42O6
C24H40O4
C27H46O7
C29H44O5
C30H46O6
C19H34O2
C20H36O3
C21H38O4
C22H40O5
C23H42O6
C24H44O7
C26H42O5
C27H44O6
C28H46O7
C20H34O2
C22H38O4
C24H42O6
C27H42O5
C28H44O6
C17H32O2
C19H36O4
C20H38O5
C21H40O6
C23H38O4
C24H40O5
C25H42O6
C28H42O5
C29H44O6
C30H46O7
C19H34O3
C20H36O4
C21H38O5
C22H40O6
C23H42O7
C26H42O6
C27H44O7
C15H30O2
C16H32O3
C17H34O4
C18H36O5
C29H42O5
C30H44O6
C20H34O3
C21H36O4
C22H38O5
C23H40O6
C25H44O8
C24H36O3
C26H40O5
C27H42O6
C29H46O8
C16H30O2
C17H32O3
C19H36O5
C20H38O6
C21H40O7
C20H32O2
C21H34O3
C22H36O4
C23H38O5
C24H40O6
C26H38O4
C27H40O5
C28H42O6
C29H44O7
C30H46O8
C19H34O4
C20H36O5
C21H38O6
C22H40O7
C30H40O4
C31H42O5
C22H34O3
C23H36O4
C24H38O5
C25H40O6
C26H42O7
C14H28O2
C18H36O6
C27H38O4
C29H42O6
C18H30O2
C19H32O3
C20H34O4
C21H36O5
C22H38O6
C23H40O7
C23H34O3
C24H36O4
C25H38O5
C26H40O6
C27H42O7
C28H44O8
C15H28O2
C16H30O3
C17H32O4
C19H36O6
C20H38O7
C30H42O6
C31H44O7
C20H32O3
C21H34O4
C22H36O5
C23H38O6
C24H40O7
C25H42O8
C23H32O2
C24H34O3
C25H36O4
C26H38O5
C27H40O6
C28H42O7
C29H44O8
C19H34O5
C20H36O6
C21H38O7
C30H40O5
C31H42O6
C21H32O3
C22H34O4
C23H36O5
C24H38O6
C25H40O7
C26H42O8
C18H36O7
C25H34O3
C26H36O4
C20H28O2
C27H38O5
C28H40O6
C29H42O7
C30H44O8
C18H30O3
C19H32O4
C20H34O5
C21H36O6
C22H38O7
C23H40O8
C30H38O4
C31H40O5
C32H42O6
C33H44O7
C22H32O3
C23H34O4
C24H36O5
C25H38O6
C26H40O7
C27H42O8
C15H28O3
C17H32O5
C19H36O7
C27H36O4
C28H38O5
C29H40O6
C30H42O7
C18H28O2
C19H30O3
C20H32O4
C21H34O5
C22H36O6
C23H38O7
C24H40O8
C33H42O6
C22H30O2
C23H32O3
C24H34O4
C25H36O5
C26H38O6
C27H40O7
C28H42O8
C29H44O9
C17H30O4
C19H34O6
C20H36O7
C21H38O8
C28H36O4
C29H38O5
C30H40O6
C31H42O7
C32H44O8
C19H28O2
C20H30O3
C21H32O4
C22H34O5
C23H36O6
C24H38O7
C25H40O8
C32H38O4
C23H30O2
C24H32O3
C25H34O4
C26H36O5
C27H38O6
C28H40O7
C29H42O8
C18H30O4
C19H32O5
C20H34O6
C21H36O7
C22H38O8
C29H36O4
C30H38O5
C31H40O6
C32H42O7
C33H44O8
C34H46O9
C21H30O3
C22H32O4
C23H34O5
C24H36O6
C25H38O7
C26H40O8
C27H42O9
C15H28O4
C16H30O5
C17H32O6
C18H34O7
C25H32O3
C26H34O4
C27H36O5
C28H38O6
C29H40O7
C30H42O8
C18H28O3
C19H30O4
C20H32O5
C21H34O6
C22H36O7
C23H38O8
C30H36O4
C31H38O5
C32H40O6
C33H42O7
C34H44O8
C22H30O3
C24H34O5
C25H36O6
C26H38O7
C28H42O9
C16H28O4
C17H30O5
C18H32O6
C19H34O7
C20H36O8
C27H34O4
C28H36O5
C29H38O6
C30H40O7
C31H42O8
C18H26O2
C19H28O3
C20H30O4
C21H32O5
C22H34O6
C23H36O7
C24H38O8
C32H38O5
C33H40O6
C22H28O2
C23H30O3
C24H32O4
C25H34O5
C26H36O6
C27H38O7
C28H40O8
C29H42O9
C17H28O4
C18H30O5
C19H32O6
C20H34O7
C21H36O8
C29H36O5
C30H38O6
C31H40O7
C32H42O8
C33H44O9
C19H26O2
C21H30O4
C22H32O5
C23H34O6
C24H36O7
C25H38O8
C18H34O8
C24H30O3
C25H32O4
C26H34O5
C27H36O6
C28H38O7
C29H40O8
C30H42O9
C18H28O4
C19H30O5
C20H32O6
C21H34O7
C22H36O8
C30H36O5
C31H38O6
C32H40O7
C33H42O8
C34H44O9
C21H28O3
C22H30O4
C23H32O5
C24H34O6
C25H36O7
C26H38O8
C27H40O9
C15H26O4
C16H28O5
C17H30O6
C18H32O7
C25H30O3
C26H32O4
C27H34O5
C28H36O6
C29H38O7
C30H40O8
C31H42O9
C18H26O3
C19H28O4
C20H30O5
C21H32O6
C22H34O7
C23H36O8
C24H38O9
C30H34O4
C32H38O6
C33H40O7
C34H42O8
C22H28O3
C23H30O4
C24H32O5
C25H34O6
C26H36O7
C27H38O8
C28H40O9
C17H28O5
C18H30O6
C19H32O7
C20H34O8
C20H26O2
C21H36O9
C27H32O4
C28H34O5
C29H36O6
C30H38O7
C31H40O8
C32H42O9
C33H44O10
C18H24O2
C19H26O3
C20H28O4
C21H30O5
C22H32O6
C23H34O7
C24H36O8
C34H40O7
C36H44O9
C23H28O3
C24H30O4
C25H32O5
C26H34O6
C27H36O7
C28H38O8
C29H40O9
C17H26O4
C18H28O5
C19H30O6
C20H32O7
C21H34O8
C29H34O5
C30H36O6
C31H38O7
C32H40O8
C21H28O4
C22H30O5
C23H32O6
C24H34O7
C25H36O8
C26H38O9
C14H24O4
C15H26O5
C16H28O6
C17H30O7
C18H32O8
C36H42O8
C24H28O3
C25H30O4
C26H32O5
C27H34O6
C28H36O7
C29H38O8
C30H40O9
C17H24O3
C18H26O4
C19H28O5
C20H30O6
C21H32O7
C22H34O8
C30H34O5
C31H36O6
C32H38O7
C33H40O8
C34H42O9
C20H24O2
C21H26O3
C22H28O4
C23H30O5
C24H32O6
C25H34O7
C26H36O8
C27H38O9
C28H40O10
C15H24O4
C16H26O5
C17H28O6
C18H30O7
C19H32O8
C25H28O3
C26H30O4
C27H32O5
C28H34O6
C29H36O7
C30H38O8
C31H40O9
C18H24O3
C19H26O4
C20H28O5
C21H30O6
C22H32O7
C23H34O8
C30H32O4
C31H34O5
C32H36O6
C33H38O7
C34H40O8
C35H42O9
C23H28O4
C24H30O5
C25H32O6
C26H34O7
C27H36O8
C28H38O9
C29H40O10
C16H24O4
C17H26O5
C18H28O6
C19H30O7
C20H32O8
C28H32O5
C29H34O6
C30H36O7
C31H38O8
C32H40O9
C33H42O10
C19H24O3
C20H26O4
C21H28O5
C22H30O6
C23H32O7
C24H34O8
C14H24O5
C15H26O6
C16H28O7
C35H40O8
C23H26O3
C24H28O4
C25H30O5
C26H32O6
C27H34O7
C28H36O8
C29H38O9
C16H22O3
C17H24O4
C18H26O5
C19H28O6
C20H30O7
C29H32O5
C30H34O6
C31H36O7
C32H38O8
C33H40O9
C34H42O10
C20H24O3
C21H26O4
C22H28O5
C23H30O6
C24H32O7
C25H34O8
C26H36O9
C15H24O5
C16H26O6
C18H30O8
C22H18O8
C25H28O4
C26H30O5
C27H32O6
C28H34O7
C29H36O8
C30H38O9
C17H22O3
C27H22O9
C18H24O4
C19H26O5
C20H28O6
C21H30O7
C22H32O8
C31H34O6
C32H36O7
C26H22O10
C33H38O8
C34H40O9
C21H24O3
C22H26O4
C23H28O5
C24H30O6
C25H32O7
C26H34O8
C27H36O9
C15H22O4
C16H24O5
C17H26O6
C18H28O7
C19H30O8
C26H28O4
C28H32O6
C29H34O7
C30H36O8
C31H38O9
C32H40O10
C18H22O3
C19H24O4
C21H28O6
C22H30O7
C23H32O8
C14H24O6
C15H26O7
C16H28O8
C34H38O8
C35H40O9
C23H26O4
C24H28O5
C25H30O6
C26H32O7
C27H34O8
C28H36O9
C16H22O4
C17H24O5
C18H26O6
C19H28O7
C20H30O8
C28H30O5
C29H32O6
C30H34O7
C31H36O8
C32H38O9
C33H40O10
C19H22O3
C20H24O4
C21H26O5
C22H28O6
C23H30O7
C24H32O8
C25H34O9
C14H22O5
C15H24O6
C24H26O4
C25H28O5
C26H30O6
C27H32O7
C28H34O8
C29H36O9
C16H20O3
C17H22O4
C18H24O5
C19H26O6
C20H28O7
C21H30O8
C30H32O6
C31H34O7
C32H36O8
C33H38O9
C21H24O4
C22H26O5
C23H28O6
C24H30O7
C25H32O8
C26H34O9
C27H36O10
C18H32O2
C14H20O4
C15H22O5
C16H24O6
C17H26O7
C18H28O8
C26H28O5
C27H30O6
C28H32O7
C29H34O8
C30H36O9
C31H38O10
C18H22O4
C19H24O5
C20H26O6
C21H28O7
C22H30O8
C14H24O7
C15H26O8
C20H30O2
C31H32O6
C32H34O7
C33H36O8
C34H38O9
C35H40O10
C22H24O4
C21H30O2
C23H26O5
C24H28O6
C25H30O7
C26H32O8
C27H34O9
C14H18O3
C15H20O4
C16H22O5
C17H24O6
C18H26O7
C19H28O8
C27H28O5
C28H30O6
C29H32O7
C30H34O8
C31H36O9
C32H38O10
C19H22O4
C21H26O6
C22H28O7
C21H28O2
C23H30O8
C23H32O4
C24H32O9
C15H24O7
C17H28O9
C23H24O4
C24H26O5
C25H28O6
C26H30O7
C27H32O8
C28H34O9
C29H36O10
C16H20O4
C18H24O6
C20H28O3
C19H26O7
C20H28O8
C29H30O6
C30H32O7
C31H34O8
C32H36O9
C33H38O10
C20H22O4
C21H24O5
C22H26O6
C23H28O7
C24H30O8
C25H32O9
C14H20O5
C15H22O6
C16H24O7
C24H24O4
C26H28O6
C27H30O7
C28H32O8
C29H34O9
C30H36O10
C17H20O4
C18H22O5
C19H24O6
C20H26O7
C21H28O8
C30H30O6
C31H32O7
C32H34O8
C33H36O9
C20H20O3
C21H22O4
C22H24O5
C23H26O6
C24H28O7
C25H30O8
C26H32O9
C27H34O10
C14H18O4
C20H26O3
C15H20O5
C16H22O6
C17H24O7
C39H42O11
C26H26O5
C27H28O6
C28H30O7
C29H32O8
C30H34O9
C31H36O10
C18H20O4
C19H22O5
C20H24O6
C21H26O7
C22H28O8
C23H30O9
C31H30O6
C32H32O7
C33H34O8
C34H36O9
C35H38O10
C36H40O11
C22H22O4
C23H24O5
C24H26O6
C25H28O7
C26H30O8
C27H32O9
C28H34O10
C15H18O4
C16H20O5
C17H22O6
C18H24O7
C19H26O8
C28H28O6
C29H30O7
C30H32O8
C31H34O9
C32H36O10
C33H38O11
C19H20O4
C21H24O6
C22H26O7
C23H28O8
C24H30O9
C13H18O5
C15H22O7
C35H36O9
C37H40O11
C24H24O5
C25H26O6
C26H28O7
C27H30O8
C28H32O9
C29H34O10
C30H36O11
C16H18O4
C18H22O6
C19H24O7
C20H26O8
C21H28O9
C30H30O7
C31H32O8
C32H34O9
C33H36O10
C34H38O11
C19H18O3
C20H20O4
C21H22O5
C22H24O6
C23H26O7
C24H28O8
C25H30O9
C26H32O10
C14H18O5
C15H20O6
C16H22O7
C38H40O11
C39H42O12
C25H24O5
C26H26O6
C27H28O7
C28H30O8
C29H32O9
C30H34O10
C31H36O11
C17H18O4
C18H20O5
C19H22O6
C20H24O7
C21H26O8
C22H28O9
C30H28O6
C31H30O7
C32H32O8
C33H34O9
C34H36O10
C35H38O11
C21H20O4
C22H22O5
C23H24O6
C24H26O7
C25H28O8
C27H32O10
C14H16O4
C15H18O5
C16H20O6
C17H22O7
C18H24O8
C27H26O6
C28H28O7
C29H30O8
C30H32O9
C31H34O10
C32H36O11
C17H16O3
C18H18O4
C19H20O5
C20H22O6
C21H24O7
C22H26O8
C23H28O9
C24H30O10
C33H32O8
C34H34O9
C35H36O10
C22H20O4
C23H22O5
C24H24O6
C25H26O7
C26H28O8
C27H30O9
C28H32O10
C15H16O4
C16H18O5
C17H20O6
C18H22O7
C19H24O8
C28H26O6
C29H28O7
C30H30O8
C31H32O9
C32H34O10
C19H18O4
C21H22O6
C22H24O7
C23H26O8
C24H28O9
C25H30O10
C26H32O11
C13H16O5
C14H18O6
C15H20O7
C34H32O8
C35H34O9
C36H36O10
C19H20O7
C37H38O11
C38H40O12
C24H22O5
C25H24O6
C26H26O7
C27H28O8
C28H30O9
C29H32O10
C30H34O11
C16H16O4
C18H20O6
C19H22O7
C20H24O8
C21H26O9
C30H28O7
C31H30O8
C32H32O9
C33H34O10
C34H36O11
C35H38O12
C20H18O4
C21H20O5
C17H16O6
C18H18O7
C19H20O8
C22H22O6
C23H24O7
C24H26O8
C25H28O9
C27H32O11
C13H14O4
C14H16O5
C16H20O7
C17H22O8
C38H38O11
C39H40O12
C26H24O6
C27H26O7
C28H28O8
C29H30O9
C30H32O10
C20H18O7
C31H34O11
C32H36O12
C17H16O4
C18H18O5
C19H20O6
C20H22O7
C22H20O8
C22H26O9
C23H28O10
C31H28O7
C33H32O9
C34H34O10
C17H14O6
C19H18O8
C35H36O11
C36H38O12
C21H18O4
C22H20O5
C24H24O7
C25H26O8
C27H30O10
C23H20O8
C28H32O11
C14H14O4
C18H22O8
C19H24O9
C27H24O6
C26H24O10
C28H26O7
C29H28O8
C30H30O9
C31H32O10
C32H34O11
C18H14O7
C33H36O12
C34H38O13
C18H16O4
C19H18O5
C20H20O6
C21H22O7
C22H24O8
C23H26O9
C24H28O10
C14H18O7
C15H20O8
C32H28O7
C33H30O8
C34H32O9
C35H34O10
C36H36O11
C37H38O12
C38H40O13
C24H20O10
C23H20O5
C24H22O6
C25H24O7
C26H26O8
C27H28O9
C28H30O10
C29H32O11
C30H34O12
C15H14O4
C16H16O5
C17H18O6
C18H20O7
C19H22O8
C20H24O9
C28H24O6
C29H26O7
C30H28O8
C31H30O9
C32H32O10
C33H34O11
C34H36O12
C19H16O4
C21H20O6
C22H22O7
C23H24O8
C25H28O10
C26H30O11
C13H14O5
C14H16O6
C15H18O7
C16H20O8
C36H34O10
C37H36O11
C38H38O12
C39H40O13
C24H20O5
C25H22O6
C26H24O7
C28H28O9
C29H30O10
C30H32O11
C31H34O12
C32H36O13
C16H14O4
C18H18O6
C20H22O8
C21H24O9
C22H26O10
C23H28O11
C30H26O7
C31H28O8
C32H30O9
C33H32O10
C34H34O11
C35H36O12
C18H34O4
C20H16O4
C21H18O5
C22H20O6
C23H22O7
C24H24O8
C26H28O10
C27H30O11
C28H32O12
C14H14O5
C16H18O7
C17H20O8
C18H22O9
C37H34O10
C38H36O11
C39H38O12
C25H20O5
C26H22O6
C27H24O7
C18H34O5
C28H26O8
C29H28O9
C31H32O11
C32H34O12
C17H14O4
C19H18O6
C22H24O9
C23H26O10
C24H28O11
C12H14O6
C13H16O7
C32H28O8
C33H30O9
C34H32O10
C35H34O11
C36H36O12
C37H38O13
C21H16O4
C22H18O5
C23H20O6
C24H22O7
C25H24O8
C28H30O11
C29H32O12
C14H12O4
C19H22O9
C20H24O10
C32H22O4
C39H36O11
C40H38O12
C28H24O7
C29H26O8
C30H28O9
C31H30O10
C32H32O11
C33H34O12
C34H36O13
C18H14O4
C20H18O6
C21H20O7
C22H22O8
C24H26O10
C25H28O11
C12H12O5
C13H14O6
C14H16O7
C15H18O8
C16H20O9
C35H32O10
C36H34O11
C37H36O12
C38H38O13
C39H40O14
C23H18O5
C24H20O6
C25H22O7
C26H24O8
C27H26O9
C29H30O11
C30H32O12
C31H34O13
C15H12O4
C16H14O5
C20H22O9
C21H24O10
C40H36O11
C41H38O12
C29H24O7
C30H26O8
C31H28O9
C32H30O10
C33H32O11
C34H34O12
C35H36O13
C36H38O14
C19H14O4
C21H18O6
C22H20O7
C23H22O8
C25H26O10
C26H28O11
C27H30O12
C13H12O5
C14H14O6
C16H18O8
C17H20O9
C35H30O9
C36H32O10
C37H34O11
C38H36O12
C39H38O13
C24H18O5
C25H20O6
C26H22O7
C27H24O8
C28H26O9
C30H30O11
C31H32O12
C32H34O13
C16H12O4
C22H24O10
C23H26O11
C30H24O7
C31H26O8
C32H28O9
C33H30O10
C34H32O11
C35H34O12
C36H36O13
C20H14O4
C21H16O5
C22H18O6
C23H20O7
C24H22O8
C25H24O9
C26H26O10
C27H28O11
C28H30O12
C14H12O5
C16H16O7
C17H18O8
C18H20O9
C19H22O10
C31H20O4
C37H32O10
C38H34O11
C39H36O12
C40H38O13
C25H18O5
C26H20O6
C27H22O7
C28H24O8
C29H26O9
C31H30O11
C32H32O12
C33H34O13
C34H36O14
C17H12O4
C18H14O5
C23H24O10
C24H26O11
C25H28O12
C12H12O6
C13H14O7
C14H16O8
C32H26O8
C34H30O10
C35H32O11
C36H34O12
C37H36O13
C38H38O14
C21H14O4
C22H16O5
C24H20O7
C25H22O8
C28H28O11
C29H30O12
C30H32O13
C14H10O4
C15H12O5
C19H20O9
C20H22O10
C32H20O4
C39H34O11
C40H36O12
C41H38O13
C42H40O14
C27H20O6
C28H22O7
C29H24O8
C30H26O9
C32H30O11
C33H32O12
C34H34O13
C35H36O14
C18H12O4
C20H16O6
C21H18O7
C24H24O10
C25H26O11
C26H28O12
C12H10O5
C13H12O6
C14H14O7
C15H16O8
C16H18O9
C34H28O9
C35H30O10
C36H32O11
C37H34O12
C38H36O13
C21H12O3
C24H18O6
C25H20O7
C26H22O8
C27H24O9
C29H28O11
C30H30O12
C31H32O13
C15H10O4
C16H12O5
C20H20O9
C21H22O10
C22H24O11
C40H34O11
C29H22O7
C30H24O8
C31H26O9
C32H28O10
C33H30O11
C34H32O12
C35H34O13
C36H36O14
C19H12O4
C21H16O6
C22H18O7
C26H26O11
C27H28O12
C28H30O13
C13H10O5
C15H14O7
C17H18O9
C18H20O10
C35H28O9
C36H30O10
C37H32O11
C38H34O12
C20H20O7
C39H36O13
C40H38O14
C23H14O4
C25H18O6
C26H20O7
C28H24O9
C30H28O11
C31H30O12
C32H32O13
C16H10O4
C18H14O6
C22H22O10
C23H24O11
C11H10O6
C12H12O7
C13H14O8
C30H22O7
C31H24O8
C32H26O9
C33H28O10
C34H30O11
C35H32O12
C36H34O13
C37H36O14
C21H14O5
C22H16O6
C27H26O11
C28H28O12
C29H30O13
C14H10O5
C18H18O9
C19H20O10
C31H18O4
C37H30O10
C38H32O11
C39H34O12
C40H36O13
C41H38O14
C26H18O6
C27H20O7
C16H10O7
C18H14O9
C28H22O8
C29H24O9
C31H28O11
C32H30O12
C33H32O13
C34H34O14
C17H10O4
C23H22O10
C24H24O11
C25H26O12
C12H10O6
C13H12O7
C14H14O8
C32H24O8
C33H26O9
C34H28O10
C35H30O11
C36H32O12
C37H34O13
C38H36O14
C21H12O4
C22H14O5
C23H16O6
C24H18O7
C25H20O8
C28H26O11
C29H28O12
C31H32O14
C15H10O5
C19H18O9
C20H20O10
C21H22O11
C32H18O4
C39H32O11
C40H34O12
C27H18O6
C28H20O7
C29H22O8
C30H24O9
C31H26O10
C32H28O11
C33H30O12
C34H32O13
C35H34O14
C19H12O5
C20H14O6
C21H16O7
C24H22O10
C25H24O11
C26H26O12
C27H28O13
C13H10O6
C14H12O7
C15H14O8
C16H16O9
C17H18O10
C34H26O9
C35H28O10
C36H30O11
C37H32O12
C38H34O13
C39H36O14
C24H16O6
C25H18O7
C26H20O8
C29H26O11
C30H28O12
C31H30O13
C32H32O14
C16H10O5
C17H12O6
C20H18O9
C21H20O10
C22H22O11
C23H24O12
C42H36O13
C30H22O8
C31H24O9
C32H26O10
C33H28O11
C34H30O12
C35H32O13
C36H34O14
C21H14O6
C22H16O7
C18H34O2
C26H24O11
C20H38O4
C27H26O12
C28H28O13
C14H10O6
C18H34O3
C15H12O7
C17H16O9
C18H18O10
C31H18O5
C35H26O9
C36H28O10
C37H30O11
C38H32O12
C39H34O13
C40H36O14
C41H38O15
C25H16O6
C26H18O7
C27H20O8
C28H22O9
C30H26O11
C31H28O12
C32H30O13
C17H10O5
C22H20O10
C23H22O11
C24H24O12
C18H32O3
C12H10O7
C13H12O8
C14H14O9
C31H22O8
C32H24O9
C33H26O10
C34H28O11
C35H30O12
C36H32O13
C37H34O14
C16H30O4
C38H36O15
C18H34O6
C22H14O6
C23H16O7
C18H32O5
C24H18O8
C27H24O11
C28H26O12
C29H28O13
C14H8O5
C19H18O10
C31H16O4
C37H28O10
C38H30O11
C39H32O12
C40H34O13
C26H16O6
C27H18O7
C28H20O8
C29H22O9
C31H26O11
C32H28O12
C33H30O13
C34H32O14
C18H10O5
C19H12O6
C20H14O7
C23H20O10
C24H22O11
C25H24O12
C26H26O13
C12H8O6
C13H10O7
C14H12O8
C15H14O9
C32H22O8
C33H24O9
C34H26O10
C35H28O11
C36H30O12
C37H32O13
C38H34O14
C23H14O6
C24H16O7
C25H18O8
C28H24O11
C29H26O12
C30H28O13
C31H30O14
C15H8O5
C20H18O10
C21H20O11
C32H16O4
C40H32O12
C41H34O13
C28H18O7
C29H20O8
C30H22O9
C31H24O10
C32H26O11
C33H28O12
C34H30O13
C35H32O14
C19H10O5
C20H12O6
C21H14O7
C25H22O11
C26H24O12
C27H26O13
C13H8O6
C14H10O7
C15H12O8
C16H14O9
C17H16O10
C35H26O10
C36H28O11
C37H30O12
C38H32O13
C39H34O14
C24H14O6
C25H16O7
C26H18O8
C27H20O9
C29H24O11
C30H26O12
C31H28O13
C32H30O14
C16H8O5
C17H10O6
C20H16O9
C21H18O10
C22H20O11
C23H22O12
C30H20O8
C31H22O9
C32H24O10
C34H28O12
C35H30O13
C36H32O14
C21H12O6
C22H14O7
C23H16O8
C26H22O11
C27H24O12
C28H26O13
C15H10O7
C17H14O9
C31H16O5
C37H28O11
C38H30O12
C39H32O13
C40H34O14
C26H16O7
C27H18O8
C28H20O9
C30H24O11
C31H26O12
C32H28O13
C33H30O14
C18H10O6
C19H12O7
C20H14O8
C22H18O10
C23H20O11
C24H22O12
C12H8O7
C13H10O8
C31H20O8
C33H24O10
C34H26O11
C35H28O12
C36H30O13
C37H32O14
C38H34O15
C22H12O6
C23H14O7
C24H16O8
C26H20O10
C27H22O11
C28H24O12
C29H26O13
C30H28O14
C15H8O6
C19H16O10
C20H18O11
C39H30O12
C40H32O13
C41H34O14
C27H16O7
C28H18O8
C29H20O9
C31H24O11
C32H26O12
C33H28O13
C34H30O14
C35H32O15
C18H8O5
C19H10O6
C20H12O7
C24H20O11
C25H22O12
C26H24O13
C13H8O7
C14H10O8
C15H12O9
C16H14O10
C33H22O9
C34H24O10
C35H26O11
C36H28O12
C19H18O7
C20H20O8
C37H30O13
C38H32O14
C23H12O6
C24H14O7
C25H16O8
C28H22O11
C29H24O12
C30H26O13
C31H28O14
C16H8O6
C20H16O10
C21H18O11
C22H20O12
C41H32O13
C20H18O8
C28H16O7
C29H18O8
C30H20O9
C16H14O7
C31H22O10
C32H24O11
C33H26O12
C20H16O7
C34H28O13
C35H30O14
C36H32O15
C20H10O6
C21H12O7
C22H14O8
C24H18O10
C25H20O11
C26H22O12
C20H16O8
C27H24O13
C13H6O6
C14H8O7
C15H10O8
C16H12O9
C17H14O10
C35H24O10
C36H26O11
C37H28O12
C38H30O13
C39H32O14
C40H34O15
C25H14O7
C26H16O8
C27H18O9
C29H22O11
C30H24O12
C31H26O13
C32H28O14
C17H8O6
C18H10O7
C19H12O8
C20H14O9
C21H16O10
C22H18O11
C23H20O12
C12H8O8
C30H18O8
C31H20O9
C32H22O10
C34H26O12
C35H28O13
C36H30O14
C21H10O6
C22H12O7
C23H14O8
C26H20O11
C27H22O12
C28H24O13
C15H8O7
C16H10O8
C17H12O9
C18H14O10
C19H16O11
C31H14O5
C38H28O12
C39H30O13
C40H32O14
C26H14O7
C27H16O8
C28H18O9
C30H22O11
C31H24O12
C32H26O13
C33H28O14
C18H8O6
C19H10O7
C22H16O10
C23H18O11
C24H20O12
C25H22O13
C14H10O9
C31H18O8
C32H20O9
C33H22O10
C34H24O11
C35H26O12
C36H28O13
C22H44O3
C37H30O14
C23H12O7
C24H14O8
C27H20O11
C28H22O12
C29H24O13
C30H26O14
C16H8O7
C17H10O8
C18H12O9
C19H14O10
C22H42O4
C20H16O11
C40H30O13
C28H16O8
C29H18O9
C31H22O11
C32H24O12
C18H32O4
C33H26O13
C34H28O14
C20H10O7
C23H16O10
C24H18O11
C25H20O12
C26H22O13
C14H8O8
C15H10O9
C16H12O10
C34H22O10
C35H24O11
C36H26O12
C37H28O13
C38H30O14
C24H12O7
C25H14O8
C28H20O11
C29H22O12
C30H24O13
C31H26O14
C17H8O7
C19H12O9
C20H14O10
C21H16O11
C22H18O12
C30H18O9
C31H20O10
C32H22O11
C33H24O12
C34H26O13
C35H28O14
C36H30O15
C21H10O7
C22H12O8
C24H16O10
C25H18O11
C26H20O12
C27H22O13
C15H8O8
C15H14O5
C16H10O9
C17H12O10
C35H22O10
C37H26O12
C38H28O13
C25H12O7
C26H14O8
C27H16O9
C29H20O11
C30H22O12
C31H24O13
C32H26O14
C18H8O7
C19H10O8
C20H12O9
C21H14O10
C22H16O11
C23H18O12
C31H18O9
C32H20O10
C34H24O12
C35H26O13
C36H28O14
C37H30O15
C23H12O8
C26H18O11
C16H12O7
C27H20O12
C28H22O13
C29H24O14
C16H8O8
C17H10O9
C18H12O10
C19H14O11
C31H12O5
C37H24O11
C39H28O13
C28H16O9
C30H20O11
C31H22O12
C32H24O13
C33H26O14
C20H10O8
C22H14O10
C23H16O11
C24H18O12
C25H20O13
C33H20O10
C34H22O11
C35H24O12
C36H26O13
C37H28O14
C38H30O15
C24H12O8
C26H16O10
C27H18O11
C28H20O12
C29H22O13
C30H24O14
C17H8O8
C18H10O9
C19H12O10
C20H14O11
C21H16O12
C39H26O12
C29H16O9
C31H20O11
C32H22O12
C33H24O13
C34H26O14
C35H28O15
C24H48O3
C23H14O10
C22H44O2
C24H16O11
C25H18O12
C26H20O13
C14H6O8
C15H8O9
C16H10O10
C34H20O10
C35H22O11
C36H24O12
C18H36O2
C37H26O13
C38H28O14
C25H12O8
C28H18O11
C29H20O12
C17H34O2
C18H36O3
C30H22O13
C31H24O14
C19H10O9
C20H12O10
C21H14O11
C22H16O12
C30H16O9
C31H18O10
C32H20O11
C33H22O12
C34H24O13
C35H26O14
C24H14O10
C25H16O11
C26H18O12
C27H20O13
C28H22O14
C16H8O9
C17H10O10
C18H12O11
C37H24O12
C38H26O13
C26H12O8
C27H14O9
C29H18O11
C30H20O12
C31H22O13
C32H24O14
C33H26O15
C20H10O9
C21H12O10
C22H14O11
C23H16O12
C24H18O13
C32H18O10
C34H22O12
C35H24O13
C36H26O14
C23H10O8
C26H16O11
C27H18O12
C28H20O13
C29H22O14
C17H8O9
C18H10O10
C19H12O11
C20H14O12
C29H16O10
C30H18O11
C31H20O12
C32H22O13
C33H24O14
C34H26O15
C20H8O8
C21H10O9
C22H12O10
C23H14O11
[truncated: 1,748 more rows]
