# Supplementary material for: Novel water-soluble lignin derivative BP-Cx-1: identification of components and screening of potential targets in silico and in vitro
Source: Oncotarget. 2018 Apr 6;9(26):18578–93. doi: 10.18632/oncotarget.24990 (PMC5915095; doi:10.18632/oncotarget.24990)
Supplement: Supplementary file 7 [file oncotarget-09-18578-s007.xlsx]

## Sheet: S7
molregno	full_molformula	full_formula_for_searching	Formula
181710	C7H4O7	C7H4O7	C7H4O7
1122090	C8H8O6	C8H8O6	C8H8O6
3198	C9H12O5	C9H12O5	C9H12O5
19032	C9H12O5	C9H12O5	C9H12O5
69954	C9H12O5	C9H12O5	C9H12O5
135079	C9H12O5	C9H12O5	C9H12O5
273545	C9H12O5	C9H12O5	C9H12O5
463646	C9H12O5	C9H12O5	C9H12O5
1149988	C9H12O5	C9H12O5	C9H12O5
1308304	C9H12O5	C9H12O5	C9H12O5
1326875	C9H12O5	C9H12O5	C9H12O5
251604	C10H16O4	C10H16O4	C10H16O4
258625	C10H16O4	C10H16O4	C10H16O4
273549	C10H16O4	C10H16O4	C10H16O4
274459	C10H16O4	C10H16O4	C10H16O4
315506	C10H16O4	C10H16O4	C10H16O4
425359	C10H16O4	C10H16O4	C10H16O4
446557	C10H16O4	C10H16O4	C10H16O4
461871	C10H16O4	C10H16O4	C10H16O4
464278	C10H16O4	C10H16O4	C10H16O4
464279	C10H16O4	C10H16O4	C10H16O4
466797	C10H16O4	C10H16O4	C10H16O4
483453	C10H16O4	C10H16O4	C10H16O4
505657	C10H16O4	C10H16O4	C10H16O4
505664	C10H16O4	C10H16O4	C10H16O4
624753	C10H16O4	C10H16O4	C10H16O4
624790	C10H16O4	C10H16O4	C10H16O4
679356	C10H16O4	C10H16O4	C10H16O4
1137364	C10H16O4	C10H16O4	C10H16O4
1143955	C10H16O4	C10H16O4	C10H16O4
1149973	C10H16O4	C10H16O4	C10H16O4
1149974	C10H16O4	C10H16O4	C10H16O4
1211348	C10H16O4	C10H16O4	C10H16O4
1235473	C10H16O4	C10H16O4	C10H16O4
1236193	C10H16O4	C10H16O4	C10H16O4
1291077	C10H16O4	C10H16O4	C10H16O4
1319873	C10H16O4	C10H16O4	C10H16O4
1423128	C10H16O4	C10H16O4	C10H16O4
1423129	C10H16O4	C10H16O4	C10H16O4
1429828	C10H16O4	C10H16O4	C10H16O4
1475207	C10H16O4	C10H16O4	C10H16O4
1676118	C10H16O4	C10H16O4	C10H16O4
1740577	C10H16O4	C10H16O4	C10H16O4
1740578	C10H16O4	C10H16O4	C10H16O4
1760593	C10H16O4	C10H16O4	C10H16O4
375730	C11H20O3	C11H20O3	C11H20O3
375731	C11H20O3	C11H20O3	C11H20O3
482264	C11H20O3	C11H20O3	C11H20O3
1059988	C11H20O3	C11H20O3	C11H20O3
1170831	C11H20O3	C11H20O3	C11H20O3
1318290	C11H20O3	C11H20O3	C11H20O3
67538	C12H8O3	C12H8O3	C12H8O3
90107	C12H8O3	C12H8O3	C12H8O3
123844	C12H8O3	C12H8O3	C12H8O3
232466	C12H8O3	C12H8O3	C12H8O3
278568	C12H8O3	C12H8O3	C12H8O3
278569	C12H8O3	C12H8O3	C12H8O3
279527	C12H8O3	C12H8O3	C12H8O3
284204	C12H8O3	C12H8O3	C12H8O3
289360	C12H8O3	C12H8O3	C12H8O3
406583	C12H8O3	C12H8O3	C12H8O3
618726	C12H8O3	C12H8O3	C12H8O3
714869	C12H8O3	C12H8O3	C12H8O3
715299	C12H8O3	C12H8O3	C12H8O3
780086	C12H8O3	C12H8O3	C12H8O3
995212	C12H8O3	C12H8O3	C12H8O3
1167169	C12H8O3	C12H8O3	C12H8O3
1214037	C12H8O3	C12H8O3	C12H8O3
1345019	C12H8O3	C12H8O3	C12H8O3
1586020	C12H8O3	C12H8O3	C12H8O3
1606103	C12H8O3	C12H8O3	C12H8O3
1753898	C12H8O3	C12H8O3	C12H8O3
1784653	C12H8O3	C12H8O3	C12H8O3
122833	C12H24O2	C12H24O2	C12H24O2
178621	C12H24O2	C12H24O2	C12H24O2
1152867	C12H24O2	C12H24O2	C12H24O2
1266449	C12H24O2	C12H24O2	C12H24O2
1266450	C12H24O2	C12H24O2	C12H24O2
1266466	C12H24O2	C12H24O2	C12H24O2
1462607	C12H24O2	C12H24O2	C12H24O2
1671160	C12H24O2	C12H24O2	C12H24O2
1674120	C12H24O2	C12H24O2	C12H24O2
1676614	C12H24O2	C12H24O2	C12H24O2
1676910	C12H24O2	C12H24O2	C12H24O2
24930	C13H12O2	C13H12O2	C13H12O2
69804	C13H12O2	C13H12O2	C13H12O2
90612	C13H12O2	C13H12O2	C13H12O2
96042	C13H12O2	C13H12O2	C13H12O2
103653	C13H12O2	C13H12O2	C13H12O2
103657	C13H12O2	C13H12O2	C13H12O2
193469	C13H12O2	C13H12O2	C13H12O2
201015	C13H12O2	C13H12O2	C13H12O2
228723	C13H12O2	C13H12O2	C13H12O2
248057	C13H12O2	C13H12O2	C13H12O2
248061	C13H12O2	C13H12O2	C13H12O2
261674	C13H12O2	C13H12O2	C13H12O2
328158	C13H12O2	C13H12O2	C13H12O2
350988	C13H12O2	C13H12O2	C13H12O2
361511	C13H12O2	C13H12O2	C13H12O2
406655	C13H12O2	C13H12O2	C13H12O2
430292	C13H12O2	C13H12O2	C13H12O2
452509	C13H12O2	C13H12O2	C13H12O2
473063	C13H12O2	C13H12O2	C13H12O2
474406	C13H12O2	C13H12O2	C13H12O2
481392	C13H12O2	C13H12O2	C13H12O2
482882	C13H12O2	C13H12O2	C13H12O2
502433	C13H12O2	C13H12O2	C13H12O2
570996	C13H12O2	C13H12O2	C13H12O2
647555	C13H12O2	C13H12O2	C13H12O2
686128	C13H12O2	C13H12O2	C13H12O2
690348	C13H12O2	C13H12O2	C13H12O2
699802	C13H12O2	C13H12O2	C13H12O2
818749	C13H12O2	C13H12O2	C13H12O2
1210407	C13H12O2	C13H12O2	C13H12O2
1244625	C13H12O2	C13H12O2	C13H12O2
1269826	C13H12O2	C13H12O2	C13H12O2
1270321	C13H12O2	C13H12O2	C13H12O2
1270324	C13H12O2	C13H12O2	C13H12O2
1314864	C13H12O2	C13H12O2	C13H12O2
1344612	C13H12O2	C13H12O2	C13H12O2
1575990	C13H12O2	C13H12O2	C13H12O2
1614924	C13H12O2	C13H12O2	C13H12O2
1671794	C13H12O2	C13H12O2	C13H12O2
1676330	C13H12O2	C13H12O2	C13H12O2
1740556	C13H12O2	C13H12O2	C13H12O2
1795623	C13H12O2	C13H12O2	C13H12O2
2071782	C13H12O2	C13H12O2	C13H12O2
2089905	C13H12O2	C13H12O2	C13H12O2
2089909	C13H12O2	C13H12O2	C13H12O2
2089910	C13H12O2	C13H12O2	C13H12O2
2089914	C13H12O2	C13H12O2	C13H12O2
2089916	C13H12O2	C13H12O2	C13H12O2
2089917	C13H12O2	C13H12O2	C13H12O2
2089921	C13H12O2	C13H12O2	C13H12O2
2089922	C13H12O2	C13H12O2	C13H12O2
364032	C8H10O6	C8H10O6	C8H10O6
989309	C8H10O6	C8H10O6	C8H10O6
378563	C9H14O5	C9H14O5	C9H14O5
483538	C9H14O5	C9H14O5	C9H14O5
871704	C9H14O5	C9H14O5	C9H14O5
1168360	C9H14O5	C9H14O5	C9H14O5
1290247	C9H14O5	C9H14O5	C9H14O5
1330386	C9H14O5	C9H14O5	C9H14O5
1521984	C9H14O5	C9H14O5	C9H14O5
88447	C10H18O4	C10H18O4	C10H18O4
123906	C10H18O4	C10H18O4	C10H18O4
123907	C10H18O4	C10H18O4	C10H18O4
164444	C10H18O4	C10H18O4	C10H18O4
298976	C10H18O4	C10H18O4	C10H18O4
299007	C10H18O4	C10H18O4	C10H18O4
299024	C10H18O4	C10H18O4	C10H18O4
559215	C10H18O4	C10H18O4	C10H18O4
624793	C10H18O4	C10H18O4	C10H18O4
679056	C10H18O4	C10H18O4	C10H18O4
694514	C10H18O4	C10H18O4	C10H18O4
874007	C10H18O4	C10H18O4	C10H18O4
1226742	C10H18O4	C10H18O4	C10H18O4
1277836	C10H18O4	C10H18O4	C10H18O4
1300947	C10H18O4	C10H18O4	C10H18O4
1351944	C10H18O4	C10H18O4	C10H18O4
1429835	C10H18O4	C10H18O4	C10H18O4
1485855	C10H18O4	C10H18O4	C10H18O4
1485856	C10H18O4	C10H18O4	C10H18O4
1674934	C10H18O4	C10H18O4	C10H18O4
1677032	C10H18O4	C10H18O4	C10H18O4
1727997	C10H18O4	C10H18O4	C10H18O4
206131	C11H6O4	C11H6O4	C11H6O4
392064	C11H6O4	C11H6O4	C11H6O4
1524104	C11H6O4	C11H6O4	C11H6O4
1160672	C11H22O3	C11H22O3	C11H22O3
1160673	C11H22O3	C11H22O3	C11H22O3
1160674	C11H22O3	C11H22O3	C11H22O3
1439688	C11H22O3	C11H22O3	C11H22O3
1672469	C11H22O3	C11H22O3	C11H22O3
21187	C12H10O3	C12H10O3	C12H10O3
21263	C12H10O3	C12H10O3	C12H10O3
78497	C12H10O3	C12H10O3	C12H10O3
90247	C12H10O3	C12H10O3	C12H10O3
122742	C12H10O3	C12H10O3	C12H10O3
122743	C12H10O3	C12H10O3	C12H10O3
123753	C12H10O3	C12H10O3	C12H10O3
132157	C12H10O3	C12H10O3	C12H10O3
174867	C12H10O3	C12H10O3	C12H10O3
202271	C12H10O3	C12H10O3	C12H10O3
233849	C12H10O3	C12H10O3	C12H10O3
248027	C12H10O3	C12H10O3	C12H10O3
248058	C12H10O3	C12H10O3	C12H10O3
270811	C12H10O3	C12H10O3	C12H10O3
333662	C12H10O3	C12H10O3	C12H10O3
406214	C12H10O3	C12H10O3	C12H10O3
406657	C12H10O3	C12H10O3	C12H10O3
452777	C12H10O3	C12H10O3	C12H10O3
461569	C12H10O3	C12H10O3	C12H10O3
468363	C12H10O3	C12H10O3	C12H10O3
492993	C12H10O3	C12H10O3	C12H10O3
574732	C12H10O3	C12H10O3	C12H10O3
575380	C12H10O3	C12H10O3	C12H10O3
697131	C12H10O3	C12H10O3	C12H10O3
700093	C12H10O3	C12H10O3	C12H10O3
806644	C12H10O3	C12H10O3	C12H10O3
883635	C12H10O3	C12H10O3	C12H10O3
914259	C12H10O3	C12H10O3	C12H10O3
934706	C12H10O3	C12H10O3	C12H10O3
954887	C12H10O3	C12H10O3	C12H10O3
989674	C12H10O3	C12H10O3	C12H10O3
1104376	C12H10O3	C12H10O3	C12H10O3
1112917	C12H10O3	C12H10O3	C12H10O3
1177504	C12H10O3	C12H10O3	C12H10O3
1282701	C12H10O3	C12H10O3	C12H10O3
1282709	C12H10O3	C12H10O3	C12H10O3
1291780	C12H10O3	C12H10O3	C12H10O3
1296451	C12H10O3	C12H10O3	C12H10O3
1298356	C12H10O3	C12H10O3	C12H10O3
1344622	C12H10O3	C12H10O3	C12H10O3
1355142	C12H10O3	C12H10O3	C12H10O3
1361389	C12H10O3	C12H10O3	C12H10O3
1479734	C12H10O3	C12H10O3	C12H10O3
1524593	C12H10O3	C12H10O3	C12H10O3
1606472	C12H10O3	C12H10O3	C12H10O3
1619080	C12H10O3	C12H10O3	C12H10O3
1817075	C12H10O3	C12H10O3	C12H10O3
1926521	C12H10O3	C12H10O3	C12H10O3
1993256	C12H10O3	C12H10O3	C12H10O3
2059976	C12H10O3	C12H10O3	C12H10O3
19475	C12H26O2	C12H26O2	C12H26O2
33504	C13H14O2	C13H14O2	C13H14O2
50658	C13H14O2	C13H14O2	C13H14O2
59763	C13H14O2	C13H14O2	C13H14O2
87101	C13H14O2	C13H14O2	C13H14O2
143203	C13H14O2	C13H14O2	C13H14O2
415742	C13H14O2	C13H14O2	C13H14O2
416805	C13H14O2	C13H14O2	C13H14O2
416806	C13H14O2	C13H14O2	C13H14O2
449050	C13H14O2	C13H14O2	C13H14O2
449054	C13H14O2	C13H14O2	C13H14O2
463044	C13H14O2	C13H14O2	C13H14O2
504508	C13H14O2	C13H14O2	C13H14O2
574179	C13H14O2	C13H14O2	C13H14O2
574180	C13H14O2	C13H14O2	C13H14O2
646521	C13H14O2	C13H14O2	C13H14O2
754354	C13H14O2	C13H14O2	C13H14O2
946673	C13H14O2	C13H14O2	C13H14O2
954395	C13H14O2	C13H14O2	C13H14O2
1208558	C13H14O2	C13H14O2	C13H14O2
1239215	C13H14O2	C13H14O2	C13H14O2
1274020	C13H14O2	C13H14O2	C13H14O2
1274022	C13H14O2	C13H14O2	C13H14O2
1274052	C13H14O2	C13H14O2	C13H14O2
1291315	C13H14O2	C13H14O2	C13H14O2
1306608	C13H14O2	C13H14O2	C13H14O2
1312985	C13H14O2	C13H14O2	C13H14O2
1486712	C13H14O2	C13H14O2	C13H14O2
1582195	C13H14O2	C13H14O2	C13H14O2
1675940	C13H14O2	C13H14O2	C13H14O2
1737407	C13H14O2	C13H14O2	C13H14O2
1782827	C13H14O2	C13H14O2	C13H14O2
1791619	C13H14O2	C13H14O2	C13H14O2
2084435	C13H14O2	C13H14O2	C13H14O2
467731	C7H8O7	C7H8O7	C7H8O7
62669	C8H12O6	C8H12O6	C8H12O6
70628	C8H12O6	C8H12O6	C8H12O6
364013	C8H12O6	C8H12O6	C8H12O6
1220125	C8H12O6	C8H12O6	C8H12O6
1231438	C8H12O6	C8H12O6	C8H12O6
1429813	C8H12O6	C8H12O6	C8H12O6
1731898	C8H12O6	C8H12O6	C8H12O6
270977	C9H16O5	C9H16O5	C9H16O5
354271	C9H16O5	C9H16O5	C9H16O5
378561	C9H16O5	C9H16O5	C9H16O5
510171	C9H16O5	C9H16O5	C9H16O5
1288140	C9H16O5	C9H16O5	C9H16O5
1416498	C9H16O5	C9H16O5	C9H16O5
1291227	C10H4O5	C10H4O5	C10H4O5
1170821	C10H20O4	C10H20O4	C10H20O4
1232623	C10H20O4	C10H20O4	C10H20O4
1605844	C10H20O4	C10H20O4	C10H20O4
1605845	C10H20O4	C10H20O4	C10H20O4
1676803	C10H20O4	C10H20O4	C10H20O4
1747173	C10H20O4	C10H20O4	C10H20O4
8907	C11H8O4	C11H8O4	C11H8O4
10511	C11H8O4	C11H8O4	C11H8O4
21197	C11H8O4	C11H8O4	C11H8O4
21221	C11H8O4	C11H8O4	C11H8O4
252209	C11H8O4	C11H8O4	C11H8O4
333471	C11H8O4	C11H8O4	C11H8O4
406224	C11H8O4	C11H8O4	C11H8O4
439174	C11H8O4	C11H8O4	C11H8O4
482401	C11H8O4	C11H8O4	C11H8O4
500414	C11H8O4	C11H8O4	C11H8O4
500415	C11H8O4	C11H8O4	C11H8O4
577395	C11H8O4	C11H8O4	C11H8O4
628858	C11H8O4	C11H8O4	C11H8O4
693700	C11H8O4	C11H8O4	C11H8O4
694636	C11H8O4	C11H8O4	C11H8O4
714931	C11H8O4	C11H8O4	C11H8O4
993346	C11H8O4	C11H8O4	C11H8O4
1016559	C11H8O4	C11H8O4	C11H8O4
1087060	C11H8O4	C11H8O4	C11H8O4
1146649	C11H8O4	C11H8O4	C11H8O4
1177502	C11H8O4	C11H8O4	C11H8O4
1177503	C11H8O4	C11H8O4	C11H8O4
1222220	C11H8O4	C11H8O4	C11H8O4
1236960	C11H8O4	C11H8O4	C11H8O4
1262656	C11H8O4	C11H8O4	C11H8O4
1262669	C11H8O4	C11H8O4	C11H8O4
1294772	C11H8O4	C11H8O4	C11H8O4
1295787	C11H8O4	C11H8O4	C11H8O4
1331912	C11H8O4	C11H8O4	C11H8O4
1347255	C11H8O4	C11H8O4	C11H8O4
1351512	C11H8O4	C11H8O4	C11H8O4
1444021	C11H8O4	C11H8O4	C11H8O4
1490358	C11H8O4	C11H8O4	C11H8O4
1490359	C11H8O4	C11H8O4	C11H8O4
1493337	C11H8O4	C11H8O4	C11H8O4
1626528	C11H8O4	C11H8O4	C11H8O4
1727200	C11H8O4	C11H8O4	C11H8O4
39259	C11H24O3	C11H24O3	C11H24O3
39868	C11H24O3	C11H24O3	C11H24O3
274879	C11H24O3	C11H24O3	C11H24O3
685504	C11H24O3	C11H24O3	C11H24O3
705384	C11H24O3	C11H24O3	C11H24O3
1296185	C11H24O3	C11H24O3	C11H24O3
1327253	C11H24O3	C11H24O3	C11H24O3
1378507	C11H24O3	C11H24O3	C11H24O3
15095	C12H12O3	C12H12O3	C12H12O3
15197	C12H12O3	C12H12O3	C12H12O3
20166	C12H12O3	C12H12O3	C12H12O3
21781	C12H12O3	C12H12O3	C12H12O3
67688	C12H12O3	C12H12O3	C12H12O3
67695	C12H12O3	C12H12O3	C12H12O3
67725	C12H12O3	C12H12O3	C12H12O3
68343	C12H12O3	C12H12O3	C12H12O3
68514	C12H12O3	C12H12O3	C12H12O3
86768	C12H12O3	C12H12O3	C12H12O3
132442	C12H12O3	C12H12O3	C12H12O3
257419	C12H12O3	C12H12O3	C12H12O3
276029	C12H12O3	C12H12O3	C12H12O3
314485	C12H12O3	C12H12O3	C12H12O3
321832	C12H12O3	C12H12O3	C12H12O3
384502	C12H12O3	C12H12O3	C12H12O3
395177	C12H12O3	C12H12O3	C12H12O3
406763	C12H12O3	C12H12O3	C12H12O3
407067	C12H12O3	C12H12O3	C12H12O3
407070	C12H12O3	C12H12O3	C12H12O3
407082	C12H12O3	C12H12O3	C12H12O3
407083	C12H12O3	C12H12O3	C12H12O3
407092	C12H12O3	C12H12O3	C12H12O3
407093	C12H12O3	C12H12O3	C12H12O3
442530	C12H12O3	C12H12O3	C12H12O3
464586	C12H12O3	C12H12O3	C12H12O3
483606	C12H12O3	C12H12O3	C12H12O3
493897	C12H12O3	C12H12O3	C12H12O3
504732	C12H12O3	C12H12O3	C12H12O3
568382	C12H12O3	C12H12O3	C12H12O3
577350	C12H12O3	C12H12O3	C12H12O3
581739	C12H12O3	C12H12O3	C12H12O3
590453	C12H12O3	C12H12O3	C12H12O3
642920	C12H12O3	C12H12O3	C12H12O3
760555	C12H12O3	C12H12O3	C12H12O3
763076	C12H12O3	C12H12O3	C12H12O3
775630	C12H12O3	C12H12O3	C12H12O3
799034	C12H12O3	C12H12O3	C12H12O3
820806	C12H12O3	C12H12O3	C12H12O3
827836	C12H12O3	C12H12O3	C12H12O3
832051	C12H12O3	C12H12O3	C12H12O3
842632	C12H12O3	C12H12O3	C12H12O3
852036	C12H12O3	C12H12O3	C12H12O3
876015	C12H12O3	C12H12O3	C12H12O3
918173	C12H12O3	C12H12O3	C12H12O3
967507	C12H12O3	C12H12O3	C12H12O3
988077	C12H12O3	C12H12O3	C12H12O3
1020552	C12H12O3	C12H12O3	C12H12O3
1020795	C12H12O3	C12H12O3	C12H12O3
1036371	C12H12O3	C12H12O3	C12H12O3
1060606	C12H12O3	C12H12O3	C12H12O3
1080436	C12H12O3	C12H12O3	C12H12O3
1108132	C12H12O3	C12H12O3	C12H12O3
1115438	C12H12O3	C12H12O3	C12H12O3
1164270	C12H12O3	C12H12O3	C12H12O3
1164275	C12H12O3	C12H12O3	C12H12O3
1164276	C12H12O3	C12H12O3	C12H12O3
1164277	C12H12O3	C12H12O3	C12H12O3
1171163	C12H12O3	C12H12O3	C12H12O3
1171639	C12H12O3	C12H12O3	C12H12O3
1171640	C12H12O3	C12H12O3	C12H12O3
1178440	C12H12O3	C12H12O3	C12H12O3
1178441	C12H12O3	C12H12O3	C12H12O3
1178442	C12H12O3	C12H12O3	C12H12O3
1212565	C12H12O3	C12H12O3	C12H12O3
1235518	C12H12O3	C12H12O3	C12H12O3
1289821	C12H12O3	C12H12O3	C12H12O3
1294679	C12H12O3	C12H12O3	C12H12O3
1295068	C12H12O3	C12H12O3	C12H12O3
1299332	C12H12O3	C12H12O3	C12H12O3
1301871	C12H12O3	C12H12O3	C12H12O3
1303484	C12H12O3	C12H12O3	C12H12O3
1315727	C12H12O3	C12H12O3	C12H12O3
1325369	C12H12O3	C12H12O3	C12H12O3
1328465	C12H12O3	C12H12O3	C12H12O3
1344621	C12H12O3	C12H12O3	C12H12O3
1354717	C12H12O3	C12H12O3	C12H12O3
1410285	C12H12O3	C12H12O3	C12H12O3
1485818	C12H12O3	C12H12O3	C12H12O3
1486952	C12H12O3	C12H12O3	C12H12O3
1494141	C12H12O3	C12H12O3	C12H12O3
1513575	C12H12O3	C12H12O3	C12H12O3
1522195	C12H12O3	C12H12O3	C12H12O3
1536622	C12H12O3	C12H12O3	C12H12O3
1622438	C12H12O3	C12H12O3	C12H12O3
1622439	C12H12O3	C12H12O3	C12H12O3
1623445	C12H12O3	C12H12O3	C12H12O3
1678209	C12H12O3	C12H12O3	C12H12O3
1744593	C12H12O3	C12H12O3	C12H12O3
1792244	C12H12O3	C12H12O3	C12H12O3
1792252	C12H12O3	C12H12O3	C12H12O3
1832373	C12H12O3	C12H12O3	C12H12O3
1947619	C12H12O3	C12H12O3	C12H12O3
2058831	C12H12O3	C12H12O3	C12H12O3
2058845	C12H12O3	C12H12O3	C12H12O3
2092916	C12H12O3	C12H12O3	C12H12O3
2092919	C12H12O3	C12H12O3	C12H12O3
3847	C13H16O2	C13H16O2	C13H16O2
14643	C13H16O2	C13H16O2	C13H16O2
18823	C13H16O2	C13H16O2	C13H16O2
69595	C13H16O2	C13H16O2	C13H16O2
193535	C13H16O2	C13H16O2	C13H16O2
198141	C13H16O2	C13H16O2	C13H16O2
387996	C13H16O2	C13H16O2	C13H16O2
388000	C13H16O2	C13H16O2	C13H16O2
416798	C13H16O2	C13H16O2	C13H16O2
416799	C13H16O2	C13H16O2	C13H16O2
416817	C13H16O2	C13H16O2	C13H16O2
416818	C13H16O2	C13H16O2	C13H16O2
416827	C13H16O2	C13H16O2	C13H16O2
416828	C13H16O2	C13H16O2	C13H16O2
443333	C13H16O2	C13H16O2	C13H16O2
468544	C13H16O2	C13H16O2	C13H16O2
485101	C13H16O2	C13H16O2	C13H16O2
646455	C13H16O2	C13H16O2	C13H16O2
646456	C13H16O2	C13H16O2	C13H16O2
646457	C13H16O2	C13H16O2	C13H16O2
646656	C13H16O2	C13H16O2	C13H16O2
646657	C13H16O2	C13H16O2	C13H16O2
646658	C13H16O2	C13H16O2	C13H16O2
686183	C13H16O2	C13H16O2	C13H16O2
728166	C13H16O2	C13H16O2	C13H16O2
779351	C13H16O2	C13H16O2	C13H16O2
825226	C13H16O2	C13H16O2	C13H16O2
939236	C13H16O2	C13H16O2	C13H16O2
1026516	C13H16O2	C13H16O2	C13H16O2
1083584	C13H16O2	C13H16O2	C13H16O2
1167890	C13H16O2	C13H16O2	C13H16O2
1174193	C13H16O2	C13H16O2	C13H16O2
1236655	C13H16O2	C13H16O2	C13H16O2
1250649	C13H16O2	C13H16O2	C13H16O2
1285687	C13H16O2	C13H16O2	C13H16O2
1287480	C13H16O2	C13H16O2	C13H16O2
1287688	C13H16O2	C13H16O2	C13H16O2
1310788	C13H16O2	C13H16O2	C13H16O2
1320961	C13H16O2	C13H16O2	C13H16O2
1347829	C13H16O2	C13H16O2	C13H16O2
1463635	C13H16O2	C13H16O2	C13H16O2
1476031	C13H16O2	C13H16O2	C13H16O2
1476035	C13H16O2	C13H16O2	C13H16O2
1488268	C13H16O2	C13H16O2	C13H16O2
1488282	C13H16O2	C13H16O2	C13H16O2
1488453	C13H16O2	C13H16O2	C13H16O2
1488497	C13H16O2	C13H16O2	C13H16O2
1493021	C13H16O2	C13H16O2	C13H16O2
1672142	C13H16O2	C13H16O2	C13H16O2
1672666	C13H16O2	C13H16O2	C13H16O2
1677361	C13H16O2	C13H16O2	C13H16O2
1755343	C13H16O2	C13H16O2	C13H16O2
1756322	C13H16O2	C13H16O2	C13H16O2
1761158	C13H16O2	C13H16O2	C13H16O2
1769043	C13H16O2	C13H16O2	C13H16O2
1878829	C13H16O2	C13H16O2	C13H16O2
1942469	C13H16O2	C13H16O2	C13H16O2
1952095	C13H16O2	C13H16O2	C13H16O2
2058835	C13H16O2	C13H16O2	C13H16O2
19719	C7H10O7.H3N	C7H10O7 H3N	C7H10O7
378545	C7H10O7	C7H10O7	C7H10O7
400430	C7H10O7	C7H10O7	C7H10O7
652198	C7H10O7	C7H10O7	C7H10O7
378555	C8H14O6	C8H14O6	C8H14O6
1192398	C8H14O6	C8H14O6	C8H14O6
1226480	C8H14O6	C8H14O6	C8H14O6
354770	C9H18O5	C9H18O5	C9H18O5
513395	C9H18O5	C9H18O5	C9H18O5
173153	C10H6O5	C10H6O5	C10H6O5
181616	C10H6O5	C10H6O5	C10H6O5
282403	C10H6O5	C10H6O5	C10H6O5
593373	C10H6O5	C10H6O5	C10H6O5
695120	C10H6O5	C10H6O5	C10H6O5
1163224	C10H6O5	C10H6O5	C10H6O5
1177529	C10H6O5	C10H6O5	C10H6O5
1177530	C10H6O5	C10H6O5	C10H6O5
1240939	C10H6O5	C10H6O5	C10H6O5
1308376	C10H6O5	C10H6O5	C10H6O5
1332328	C10H6O5	C10H6O5	C10H6O5
1673051	C10H22O4	C10H22O4	C10H22O4
1673383	C10H22O4	C10H22O4	C10H22O4
17619	C11H10O4	C11H10O4	C11H10O4
19254	C11H10O4	C11H10O4	C11H10O4
75156	C11H10O4	C11H10O4	C11H10O4
122313	C11H10O4	C11H10O4	C11H10O4
184936	C11H10O4	C11H10O4	C11H10O4
200686	C11H10O4	C11H10O4	C11H10O4
216248	C11H10O4	C11H10O4	C11H10O4
293874	C11H10O4	C11H10O4	C11H10O4
295706	C11H10O4	C11H10O4	C11H10O4
311111	C11H10O4	C11H10O4	C11H10O4
329828	C11H10O4	C11H10O4	C11H10O4
368478	C11H10O4	C11H10O4	C11H10O4
379327	C11H10O4	C11H10O4	C11H10O4
439279	C11H10O4	C11H10O4	C11H10O4
439331	C11H10O4	C11H10O4	C11H10O4
444244	C11H10O4	C11H10O4	C11H10O4
445204	C11H10O4	C11H10O4	C11H10O4
451216	C11H10O4	C11H10O4	C11H10O4
462383	C11H10O4	C11H10O4	C11H10O4
481710	C11H10O4	C11H10O4	C11H10O4
488574	C11H10O4	C11H10O4	C11H10O4
490137	C11H10O4	C11H10O4	C11H10O4
492248	C11H10O4	C11H10O4	C11H10O4
502551	C11H10O4	C11H10O4	C11H10O4
518930	C11H10O4	C11H10O4	C11H10O4
590511	C11H10O4	C11H10O4	C11H10O4
602387	C11H10O4	C11H10O4	C11H10O4
602454	C11H10O4	C11H10O4	C11H10O4
684850	C11H10O4	C11H10O4	C11H10O4
696820	C11H10O4	C11H10O4	C11H10O4
724465	C11H10O4	C11H10O4	C11H10O4
735230	C11H10O4	C11H10O4	C11H10O4
795319	C11H10O4	C11H10O4	C11H10O4
820683	C11H10O4	C11H10O4	C11H10O4
851259	C11H10O4	C11H10O4	C11H10O4
869885	C11H10O4	C11H10O4	C11H10O4
910830	C11H10O4	C11H10O4	C11H10O4
930063	C11H10O4	C11H10O4	C11H10O4
1054866	C11H10O4	C11H10O4	C11H10O4
1101857	C11H10O4	C11H10O4	C11H10O4
1120633	C11H10O4	C11H10O4	C11H10O4
1144051	C11H10O4	C11H10O4	C11H10O4
1163228	C11H10O4	C11H10O4	C11H10O4
1164292	C11H10O4	C11H10O4	C11H10O4
1165990	C11H10O4	C11H10O4	C11H10O4
1175908	C11H10O4	C11H10O4	C11H10O4
1223862	C11H10O4	C11H10O4	C11H10O4
1282713	C11H10O4	C11H10O4	C11H10O4
1305034	C11H10O4	C11H10O4	C11H10O4
1307322	C11H10O4	C11H10O4	C11H10O4
1315812	C11H10O4	C11H10O4	C11H10O4
1327356	C11H10O4	C11H10O4	C11H10O4
1500471	C11H10O4	C11H10O4	C11H10O4
1592311	C11H10O4	C11H10O4	C11H10O4
1731429	C11H10O4	C11H10O4	C11H10O4
1740045	C11H10O4	C11H10O4	C11H10O4
2071740	C11H10O4	C11H10O4	C11H10O4
13947	C12H14O3	C12H14O3	C12H14O3
63775	C12H14O3	C12H14O3	C12H14O3
74612	C12H14O3	C12H14O3	C12H14O3
93253	C12H14O3	C12H14O3	C12H14O3
107903	C12H14O3	C12H14O3	C12H14O3
117419	C12H14O3	C12H14O3	C12H14O3
118739	C12H14O3	C12H14O3	C12H14O3
157210	C12H14O3	C12H14O3	C12H14O3
159672	C12H14O3	C12H14O3	C12H14O3
172350	C12H14O3	C12H14O3	C12H14O3
172463	C12H14O3	C12H14O3	C12H14O3
172492	C12H14O3	C12H14O3	C12H14O3
179431	C12H14O3	C12H14O3	C12H14O3
257533	C12H14O3	C12H14O3	C12H14O3
257875	C12H14O3	C12H14O3	C12H14O3
257909	C12H14O3	C12H14O3	C12H14O3
257963	C12H14O3	C12H14O3	C12H14O3
258376	C12H14O3	C12H14O3	C12H14O3
323289	C12H14O3	C12H14O3	C12H14O3
367073	C12H14O3	C12H14O3	C12H14O3
377943	C12H14O3	C12H14O3	C12H14O3
379332	C12H14O3	C12H14O3	C12H14O3
388020	C12H14O3	C12H14O3	C12H14O3
443295	C12H14O3	C12H14O3	C12H14O3
444731	C12H14O3	C12H14O3	C12H14O3
462741	C12H14O3	C12H14O3	C12H14O3
468448	C12H14O3	C12H14O3	C12H14O3
484494	C12H14O3	C12H14O3	C12H14O3
576209	C12H14O3	C12H14O3	C12H14O3
617682	C12H14O3	C12H14O3	C12H14O3
645208	C12H14O3	C12H14O3	C12H14O3
714958	C12H14O3	C12H14O3	C12H14O3
797116	C12H14O3	C12H14O3	C12H14O3
837340	C12H14O3	C12H14O3	C12H14O3
853999	C12H14O3	C12H14O3	C12H14O3
855544	C12H14O3	C12H14O3	C12H14O3
870399	C12H14O3	C12H14O3	C12H14O3
890626	C12H14O3	C12H14O3	C12H14O3
910792	C12H14O3	C12H14O3	C12H14O3
922701	C12H14O3	C12H14O3	C12H14O3
926547	C12H14O3	C12H14O3	C12H14O3
981923	C12H14O3	C12H14O3	C12H14O3
989591	C12H14O3	C12H14O3	C12H14O3
1004869	C12H14O3	C12H14O3	C12H14O3
1033364	C12H14O3	C12H14O3	C12H14O3
1110146	C12H14O3	C12H14O3	C12H14O3
1229595	C12H14O3	C12H14O3	C12H14O3
1230233	C12H14O3	C12H14O3	C12H14O3
1230978	C12H14O3	C12H14O3	C12H14O3
1275245	C12H14O3	C12H14O3	C12H14O3
1292911	C12H14O3	C12H14O3	C12H14O3
1307280	C12H14O3	C12H14O3	C12H14O3
1309588	C12H14O3	C12H14O3	C12H14O3
1324119	C12H14O3	C12H14O3	C12H14O3
1379920	C12H14O3	C12H14O3	C12H14O3
1410324	C12H14O3	C12H14O3	C12H14O3
1473033	C12H14O3	C12H14O3	C12H14O3
1476006	C12H14O3	C12H14O3	C12H14O3
1487357	C12H14O3	C12H14O3	C12H14O3
1488566	C12H14O3	C12H14O3	C12H14O3
1494422	C12H14O3	C12H14O3	C12H14O3
1501002	C12H14O3	C12H14O3	C12H14O3
1503026	C12H14O3	C12H14O3	C12H14O3
1539772	C12H14O3	C12H14O3	C12H14O3
1672655	C12H14O3	C12H14O3	C12H14O3
1674477	C12H14O3	C12H14O3	C12H14O3
1676853	C12H14O3	C12H14O3	C12H14O3
1740028	C12H14O3	C12H14O3	C12H14O3
1752525	C12H14O3	C12H14O3	C12H14O3
1792253	C12H14O3	C12H14O3	C12H14O3
1821640	C12H14O3	C12H14O3	C12H14O3
1822723	C12H14O3	C12H14O3	C12H14O3
1832383	C12H14O3	C12H14O3	C12H14O3
1859484	C12H14O3	C12H14O3	C12H14O3
1945671	C12H14O3	C12H14O3	C12H14O3
1952794	C12H14O3	C12H14O3	C12H14O3
1960016	C12H14O3	C12H14O3	C12H14O3
1963775	C12H14O3	C12H14O3	C12H14O3
1963776	C12H14O3	C12H14O3	C12H14O3
3792	C13H18O2	C13H18O2	C13H18O2
11674	C13H18O2	C13H18O2	C13H18O2
83545	C13H18O2	C13H18O2	C13H18O2
145734	C13H18O2	C13H18O2	C13H18O2
212093	C13H18O2	C13H18O2	C13H18O2
212156	C13H18O2	C13H18O2	C13H18O2
212239	C13H18O2	C13H18O2	C13H18O2
223281	C13H18O2	C13H18O2	C13H18O2
223592	C13H18O2	C13H18O2	C13H18O2
223707	C13H18O2	C13H18O2	C13H18O2
223708	C13H18O2	C13H18O2	C13H18O2
246860	C13H18O2	C13H18O2	C13H18O2
316993	C13H18O2	C13H18O2	C13H18O2
317434	C13H18O2	C13H18O2	C13H18O2
317782	C13H18O2	C13H18O2	C13H18O2
317909	C13H18O2	C13H18O2	C13H18O2
318076	C13H18O2	C13H18O2	C13H18O2
318259	C13H18O2	C13H18O2	C13H18O2
357042	C13H18O2	C13H18O2	C13H18O2
388007	C13H18O2	C13H18O2	C13H18O2
391504	C13H18O2	C13H18O2	C13H18O2
421028	C13H18O2	C13H18O2	C13H18O2
443363	C13H18O2	C13H18O2	C13H18O2
445258	C13H18O2	C13H18O2	C13H18O2
504860	C13H18O2	C13H18O2	C13H18O2
515887	C13H18O2	C13H18O2	C13H18O2
559011	C13H18O2	C13H18O2	C13H18O2
646526	C13H18O2	C13H18O2	C13H18O2
894515	C13H18O2	C13H18O2	C13H18O2
905789	C13H18O2	C13H18O2	C13H18O2
924041	C13H18O2	C13H18O2	C13H18O2
1147000	C13H18O2	C13H18O2	C13H18O2
1147001	C13H18O2	C13H18O2	C13H18O2
1231351	C13H18O2	C13H18O2	C13H18O2
1286168	C13H18O2	C13H18O2	C13H18O2
1290188	C13H18O2	C13H18O2	C13H18O2
1290357	C13H18O2	C13H18O2	C13H18O2
1294889	C13H18O2	C13H18O2	C13H18O2
1296145	C13H18O2	C13H18O2	C13H18O2
1314017	C13H18O2	C13H18O2	C13H18O2
1322970	C13H18O2	C13H18O2	C13H18O2
1422270	C13H18O2	C13H18O2	C13H18O2
1425996	C13H18O2	C13H18O2	C13H18O2
1425997	C13H18O2	C13H18O2	C13H18O2
1475713	C13H18O2	C13H18O2	C13H18O2
1475714	C13H18O2	C13H18O2	C13H18O2
1475715	C13H18O2	C13H18O2	C13H18O2
1476019	C13H18O2	C13H18O2	C13H18O2
1476377	C13H18O2	C13H18O2	C13H18O2
1476422	C13H18O2	C13H18O2	C13H18O2
1478540	C13H18O2	C13H18O2	C13H18O2
1488269	C13H18O2	C13H18O2	C13H18O2
1488272	C13H18O2	C13H18O2	C13H18O2
1488274	C13H18O2	C13H18O2	C13H18O2
1488296	C13H18O2	C13H18O2	C13H18O2
1488302	C13H18O2	C13H18O2	C13H18O2
1488304	C13H18O2	C13H18O2	C13H18O2
1488489	C13H18O2	C13H18O2	C13H18O2
1488512	C13H18O2	C13H18O2	C13H18O2
1488518	C13H18O2	C13H18O2	C13H18O2
1488519	C13H18O2	C13H18O2	C13H18O2
1488522	C13H18O2	C13H18O2	C13H18O2
1514795	C13H18O2	C13H18O2	C13H18O2
1672680	C13H18O2	C13H18O2	C13H18O2
1727457	C13H18O2	C13H18O2	C13H18O2
220570	C7H12O7	C7H12O7	C7H12O7
317975	C7H12O7	C7H12O7	C7H12O7
499763	C7H12O7	C7H12O7	C7H12O7
642368	C7H12O7	C7H12O7	C7H12O7
477659	C8H16O6	C8H16O6	C8H16O6
488263	C8H16O6	C8H16O6	C8H16O6
1153807	C8H16O6	C8H16O6	C8H16O6
1170092	C8H16O6	C8H16O6	C8H16O6
1355067	C8H16O6	C8H16O6	C8H16O6
1543052	C8H16O6	C8H16O6	C8H16O6
1633235	C8H16O6	C8H16O6	C8H16O6
1738455	C8H16O6	C8H16O6	C8H16O6
81827	C10H8O5	C10H8O5	C10H8O5
90559	C10H8O5	C10H8O5	C10H8O5
123026	C10H8O5	C10H8O5	C10H8O5
276042	C10H8O5	C10H8O5	C10H8O5
282401	C10H8O5	C10H8O5	C10H8O5
329809	C10H8O5	C10H8O5	C10H8O5
370790	C10H8O5	C10H8O5	C10H8O5
464591	C10H8O5	C10H8O5	C10H8O5
554954	C10H8O5	C10H8O5	C10H8O5
560454	C10H8O5	C10H8O5	C10H8O5
623398	C10H8O5	C10H8O5	C10H8O5
700584	C10H8O5	C10H8O5	C10H8O5
795101	C10H8O5	C10H8O5	C10H8O5
865306	C10H8O5	C10H8O5	C10H8O5
1016426	C10H8O5	C10H8O5	C10H8O5
1074385	C10H8O5	C10H8O5	C10H8O5
1163223	C10H8O5	C10H8O5	C10H8O5
1365581	C10H8O5	C10H8O5	C10H8O5
1366907	C10H8O5	C10H8O5	C10H8O5
3205	C11H12O4	C11H12O4	C11H12O4
19136	C11H12O4	C11H12O4	C11H12O4
19144	C11H12O4	C11H12O4	C11H12O4
19290	C11H12O4	C11H12O4	C11H12O4
19315	C11H12O4	C11H12O4	C11H12O4
47410	C11H12O4	C11H12O4	C11H12O4
75206	C11H12O4	C11H12O4	C11H12O4
125603	C11H12O4	C11H12O4	C11H12O4
132530	C11H12O4	C11H12O4	C11H12O4
153192	C11H12O4	C11H12O4	C11H12O4
179619	C11H12O4	C11H12O4	C11H12O4
191286	C11H12O4	C11H12O4	C11H12O4
249104	C11H12O4	C11H12O4	C11H12O4
254469	C11H12O4	C11H12O4	C11H12O4
262482	C11H12O4	C11H12O4	C11H12O4
277829	C11H12O4	C11H12O4	C11H12O4
292438	C11H12O4	C11H12O4	C11H12O4
300905	C11H12O4	C11H12O4	C11H12O4
311364	C11H12O4	C11H12O4	C11H12O4
370950	C11H12O4	C11H12O4	C11H12O4
375097	C11H12O4	C11H12O4	C11H12O4
395617	C11H12O4	C11H12O4	C11H12O4
395618	C11H12O4	C11H12O4	C11H12O4
400513	C11H12O4	C11H12O4	C11H12O4
400519	C11H12O4	C11H12O4	C11H12O4
400521	C11H12O4	C11H12O4	C11H12O4
430611	C11H12O4	C11H12O4	C11H12O4
432477	C11H12O4	C11H12O4	C11H12O4
442859	C11H12O4	C11H12O4	C11H12O4
443457	C11H12O4	C11H12O4	C11H12O4
443726	C11H12O4	C11H12O4	C11H12O4
462743	C11H12O4	C11H12O4	C11H12O4
463150	C11H12O4	C11H12O4	C11H12O4
465339	C11H12O4	C11H12O4	C11H12O4
485575	C11H12O4	C11H12O4	C11H12O4
488571	C11H12O4	C11H12O4	C11H12O4
490138	C11H12O4	C11H12O4	C11H12O4
492244	C11H12O4	C11H12O4	C11H12O4
492247	C11H12O4	C11H12O4	C11H12O4
554966	C11H12O4	C11H12O4	C11H12O4
616472	C11H12O4	C11H12O4	C11H12O4
679357	C11H12O4	C11H12O4	C11H12O4
792868	C11H12O4	C11H12O4	C11H12O4
808311	C11H12O4	C11H12O4	C11H12O4
860478	C11H12O4	C11H12O4	C11H12O4
925596	C11H12O4	C11H12O4	C11H12O4
964571	C11H12O4	C11H12O4	C11H12O4
992301	C11H12O4	C11H12O4	C11H12O4
1012566	C11H12O4	C11H12O4	C11H12O4
1120624	C11H12O4	C11H12O4	C11H12O4
1173221	C11H12O4	C11H12O4	C11H12O4
1218815	C11H12O4	C11H12O4	C11H12O4
1284682	C11H12O4	C11H12O4	C11H12O4
1292709	C11H12O4	C11H12O4	C11H12O4
1304660	C11H12O4	C11H12O4	C11H12O4
1306271	C11H12O4	C11H12O4	C11H12O4
1314403	C11H12O4	C11H12O4	C11H12O4
1444015	C11H12O4	C11H12O4	C11H12O4
1444978	C11H12O4	C11H12O4	C11H12O4
1444979	C11H12O4	C11H12O4	C11H12O4
1444980	C11H12O4	C11H12O4	C11H12O4
1494040	C11H12O4	C11H12O4	C11H12O4
1522296	C11H12O4	C11H12O4	C11H12O4
1525367	C11H12O4	C11H12O4	C11H12O4
1744595	C11H12O4	C11H12O4	C11H12O4
1754087	C11H12O4	C11H12O4	C11H12O4
1821708	C11H12O4	C11H12O4	C11H12O4
1828782	C11H12O4	C11H12O4	C11H12O4
1963877	C11H12O4	C11H12O4	C11H12O4
2071748	C11H12O4	C11H12O4	C11H12O4
2077742	C11H12O4	C11H12O4	C11H12O4
2082260	C11H12O4	C11H12O4	C11H12O4
2082261	C11H12O4	C11H12O4	C11H12O4
2483	C12H16O3	C12H16O3	C12H16O3
62929	C12H16O3	C12H16O3	C12H16O3
63510	C12H16O3	C12H16O3	C12H16O3
63776	C12H16O3	C12H16O3	C12H16O3
92301	C12H16O3	C12H16O3	C12H16O3
116861	C12H16O3	C12H16O3	C12H16O3
145533	C12H16O3	C12H16O3	C12H16O3
145554	C12H16O3	C12H16O3	C12H16O3
200397	C12H16O3	C12H16O3	C12H16O3
200398	C12H16O3	C12H16O3	C12H16O3
200463	C12H16O3	C12H16O3	C12H16O3
200695	C12H16O3	C12H16O3	C12H16O3
200696	C12H16O3	C12H16O3	C12H16O3
229395	C12H16O3	C12H16O3	C12H16O3
292308	C12H16O3	C12H16O3	C12H16O3
295193	C12H16O3	C12H16O3	C12H16O3
311526	C12H16O3	C12H16O3	C12H16O3
316736	C12H16O3	C12H16O3	C12H16O3
317438	C12H16O3	C12H16O3	C12H16O3
329955	C12H16O3	C12H16O3	C12H16O3
368528	C12H16O3	C12H16O3	C12H16O3
373475	C12H16O3	C12H16O3	C12H16O3
420977	C12H16O3	C12H16O3	C12H16O3
444732	C12H16O3	C12H16O3	C12H16O3
445080	C12H16O3	C12H16O3	C12H16O3
446135	C12H16O3	C12H16O3	C12H16O3
452458	C12H16O3	C12H16O3	C12H16O3
458140	C12H16O3	C12H16O3	C12H16O3
459081	C12H16O3	C12H16O3	C12H16O3
462742	C12H16O3	C12H16O3	C12H16O3
481916	C12H16O3	C12H16O3	C12H16O3
481933	C12H16O3	C12H16O3	C12H16O3
483297	C12H16O3	C12H16O3	C12H16O3
484893	C12H16O3	C12H16O3	C12H16O3
571522	C12H16O3	C12H16O3	C12H16O3
645111	C12H16O3	C12H16O3	C12H16O3
770716	C12H16O3	C12H16O3	C12H16O3
787766	C12H16O3	C12H16O3	C12H16O3
849004	C12H16O3	C12H16O3	C12H16O3
863929	C12H16O3	C12H16O3	C12H16O3
876193	C12H16O3	C12H16O3	C12H16O3
909060	C12H16O3	C12H16O3	C12H16O3
917683	C12H16O3	C12H16O3	C12H16O3
929643	C12H16O3	C12H16O3	C12H16O3
929936	C12H16O3	C12H16O3	C12H16O3
1051879	C12H16O3	C12H16O3	C12H16O3
1083575	C12H16O3	C12H16O3	C12H16O3
1173074	C12H16O3	C12H16O3	C12H16O3
1179499	C12H16O3	C12H16O3	C12H16O3
1271168	C12H16O3	C12H16O3	C12H16O3
1271169	C12H16O3	C12H16O3	C12H16O3
1291346	C12H16O3	C12H16O3	C12H16O3
1294314	C12H16O3	C12H16O3	C12H16O3
1299290	C12H16O3	C12H16O3	C12H16O3
1304281	C12H16O3	C12H16O3	C12H16O3
1328420	C12H16O3	C12H16O3	C12H16O3
1329407	C12H16O3	C12H16O3	C12H16O3
1478541	C12H16O3	C12H16O3	C12H16O3
1479001	C12H16O3	C12H16O3	C12H16O3
1479402	C12H16O3	C12H16O3	C12H16O3
1549377	C12H16O3	C12H16O3	C12H16O3
1549509	C12H16O3	C12H16O3	C12H16O3
1607849	C12H16O3	C12H16O3	C12H16O3
1614921	C12H16O3	C12H16O3	C12H16O3
1672183	C12H16O3	C12H16O3	C12H16O3
1672925	C12H16O3	C12H16O3	C12H16O3
1677554	C12H16O3	C12H16O3	C12H16O3
1752366	C12H16O3	C12H16O3	C12H16O3
1752368	C12H16O3	C12H16O3	C12H16O3
1752373	C12H16O3	C12H16O3	C12H16O3
1792255	C12H16O3	C12H16O3	C12H16O3
1821650	C12H16O3	C12H16O3	C12H16O3
1868778	C12H16O3	C12H16O3	C12H16O3
1952793	C12H16O3	C12H16O3	C12H16O3
1960015	C12H16O3	C12H16O3	C12H16O3
2052247	C12H16O3	C12H16O3	C12H16O3
2091809	C12H16O3	C12H16O3	C12H16O3
2091810	C12H16O3	C12H16O3	C12H16O3
192997	C13H20O2	C13H20O2	C13H20O2
246166	C13H20O2	C13H20O2	C13H20O2
246861	C13H20O2	C13H20O2	C13H20O2
327968	C13H20O2	C13H20O2	C13H20O2
425594	C13H20O2	C13H20O2	C13H20O2
425687	C13H20O2	C13H20O2	C13H20O2
443676	C13H20O2	C13H20O2	C13H20O2
443677	C13H20O2	C13H20O2	C13H20O2
443678	C13H20O2	C13H20O2	C13H20O2
502592	C13H20O2	C13H20O2	C13H20O2
502593	C13H20O2	C13H20O2	C13H20O2
504859	C13H20O2	C13H20O2	C13H20O2
574237	C13H20O2	C13H20O2	C13H20O2
823898	C13H20O2	C13H20O2	C13H20O2
932379	C13H20O2	C13H20O2	C13H20O2
1093335	C13H20O2	C13H20O2	C13H20O2
1120553	C13H20O2	C13H20O2	C13H20O2
1291296	C13H20O2	C13H20O2	C13H20O2
1301657	C13H20O2	C13H20O2	C13H20O2
1302092	C13H20O2	C13H20O2	C13H20O2
1350601	C13H20O2	C13H20O2	C13H20O2
1426000	C13H20O2	C13H20O2	C13H20O2
1426748	C13H20O2	C13H20O2	C13H20O2
1476383	C13H20O2	C13H20O2	C13H20O2
1476387	C13H20O2	C13H20O2	C13H20O2
1476393	C13H20O2	C13H20O2	C13H20O2
1476405	C13H20O2	C13H20O2	C13H20O2
1476408	C13H20O2	C13H20O2	C13H20O2
1476415	C13H20O2	C13H20O2	C13H20O2
1476546	C13H20O2	C13H20O2	C13H20O2
1476551	C13H20O2	C13H20O2	C13H20O2
1476552	C13H20O2	C13H20O2	C13H20O2
1476846	C13H20O2	C13H20O2	C13H20O2
1476858	C13H20O2	C13H20O2	C13H20O2
1549016	C13H20O2	C13H20O2	C13H20O2
1565976	C13H20O2	C13H20O2	C13H20O2
1674892	C13H20O2	C13H20O2	C13H20O2
1754732	C13H20O2	C13H20O2	C13H20O2
1760590	C13H20O2	C13H20O2	C13H20O2
1820044	C13H20O2	C13H20O2	C13H20O2
1820045	C13H20O2	C13H20O2	C13H20O2
2046578	C13H20O2	C13H20O2	C13H20O2
2071005	C13H20O2	C13H20O2	C13H20O2
77749	C14H8O2	C14H8O2	C14H8O2
82431	C14H8O2	C14H8O2	C14H8O2
314732	C14H8O2	C14H8O2	C14H8O2
220667	C7H14O7	C7H14O7	C7H14O7
1358990	C7H14O7	C7H14O7	C7H14O7
1503118	C7H14O7	C7H14O7	C7H14O7
1503251	C7H14O7	C7H14O7	C7H14O7
66055	C9H6O6	C9H6O6	C9H6O6
126914	C9H6O6	C9H6O6	C9H6O6
642552	C9H6O6	C9H6O6	C9H6O6
23734	C10H10O5	C10H10O5	C10H10O5
65117	C10H10O5	C10H10O5	C10H10O5
67709	C10H10O5	C10H10O5	C10H10O5
70722	C10H10O5	C10H10O5	C10H10O5
90564	C10H10O5	C10H10O5	C10H10O5
329594	C10H10O5	C10H10O5	C10H10O5
329628	C10H10O5	C10H10O5	C10H10O5
375315	C10H10O5	C10H10O5	C10H10O5
375317	C10H10O5	C10H10O5	C10H10O5
376695	C10H10O5	C10H10O5	C10H10O5
378564	C10H10O5	C10H10O5	C10H10O5
395616	C10H10O5	C10H10O5	C10H10O5
442448	C10H10O5	C10H10O5	C10H10O5
443453	C10H10O5	C10H10O5	C10H10O5
464283	C10H10O5	C10H10O5	C10H10O5
473653	C10H10O5	C10H10O5	C10H10O5
770370	C10H10O5	C10H10O5	C10H10O5
865784	C10H10O5	C10H10O5	C10H10O5
905387	C10H10O5	C10H10O5	C10H10O5
957427	C10H10O5	C10H10O5	C10H10O5
1032898	C10H10O5	C10H10O5	C10H10O5
1105303	C10H10O5	C10H10O5	C10H10O5
1294063	C10H10O5	C10H10O5	C10H10O5
1490524	C10H10O5	C10H10O5	C10H10O5
1740043	C10H10O5	C10H10O5	C10H10O5
1752910	C10H10O5	C10H10O5	C10H10O5
2475	C11H14O4	C11H14O4	C11H14O4
23080	C11H14O4	C11H14O4	C11H14O4
23737	C11H14O4	C11H14O4	C11H14O4
71616	C11H14O4	C11H14O4	C11H14O4
75191	C11H14O4	C11H14O4	C11H14O4
178549	C11H14O4	C11H14O4	C11H14O4
191214	C11H14O4	C11H14O4	C11H14O4
191262	C11H14O4	C11H14O4	C11H14O4
191287	C11H14O4	C11H14O4	C11H14O4
191296	C11H14O4	C11H14O4	C11H14O4
191923	C11H14O4	C11H14O4	C11H14O4
192214	C11H14O4	C11H14O4	C11H14O4
203343	C11H14O4	C11H14O4	C11H14O4
203442	C11H14O4	C11H14O4	C11H14O4
213564	C11H14O4	C11H14O4	C11H14O4
295181	C11H14O4	C11H14O4	C11H14O4
319272	C11H14O4	C11H14O4	C11H14O4
378180	C11H14O4	C11H14O4	C11H14O4
378403	C11H14O4	C11H14O4	C11H14O4
410137	C11H14O4	C11H14O4	C11H14O4
442964	C11H14O4	C11H14O4	C11H14O4
445937	C11H14O4	C11H14O4	C11H14O4
463163	C11H14O4	C11H14O4	C11H14O4
484562	C11H14O4	C11H14O4	C11H14O4
484563	C11H14O4	C11H14O4	C11H14O4
497857	C11H14O4	C11H14O4	C11H14O4
504746	C11H14O4	C11H14O4	C11H14O4
504747	C11H14O4	C11H14O4	C11H14O4
530173	C11H14O4	C11H14O4	C11H14O4
572710	C11H14O4	C11H14O4	C11H14O4
680891	C11H14O4	C11H14O4	C11H14O4
732026	C11H14O4	C11H14O4	C11H14O4
742472	C11H14O4	C11H14O4	C11H14O4
892802	C11H14O4	C11H14O4	C11H14O4
905352	C11H14O4	C11H14O4	C11H14O4
908753	C11H14O4	C11H14O4	C11H14O4
1012968	C11H14O4	C11H14O4	C11H14O4
1161884	C11H14O4	C11H14O4	C11H14O4
1226208	C11H14O4	C11H14O4	C11H14O4
1300147	C11H14O4	C11H14O4	C11H14O4
1326133	C11H14O4	C11H14O4	C11H14O4
1347932	C11H14O4	C11H14O4	C11H14O4
1347933	C11H14O4	C11H14O4	C11H14O4
1444300	C11H14O4	C11H14O4	C11H14O4
1494919	C11H14O4	C11H14O4	C11H14O4
1499630	C11H14O4	C11H14O4	C11H14O4
1540003	C11H14O4	C11H14O4	C11H14O4
1548034	C11H14O4	C11H14O4	C11H14O4
1577349	C11H14O4	C11H14O4	C11H14O4
1607847	C11H14O4	C11H14O4	C11H14O4
1607852	C11H14O4	C11H14O4	C11H14O4
1623827	C11H14O4	C11H14O4	C11H14O4
1733183	C11H14O4	C11H14O4	C11H14O4
1754089	C11H14O4	C11H14O4	C11H14O4
1754094	C11H14O4	C11H14O4	C11H14O4
1760230	C11H14O4	C11H14O4	C11H14O4
1760232	C11H14O4	C11H14O4	C11H14O4
1796701	C11H14O4	C11H14O4	C11H14O4
1828781	C11H14O4	C11H14O4	C11H14O4
1839366	C11H14O4	C11H14O4	C11H14O4
1903153	C11H14O4	C11H14O4	C11H14O4
2056214	C11H14O4	C11H14O4	C11H14O4
2077513	C11H14O4	C11H14O4	C11H14O4
2091804	C11H14O4	C11H14O4	C11H14O4
2482	C12H18O3	C12H18O3	C12H18O3
81364	C12H18O3	C12H18O3	C12H18O3
81578	C12H18O3	C12H18O3	C12H18O3
111824	C12H18O3	C12H18O3	C12H18O3
111855	C12H18O3	C12H18O3	C12H18O3
274942	C12H18O3	C12H18O3	C12H18O3
377932	C12H18O3	C12H18O3	C12H18O3
444290	C12H18O3	C12H18O3	C12H18O3
452323	C12H18O3	C12H18O3	C12H18O3
462810	C12H18O3	C12H18O3	C12H18O3
465161	C12H18O3	C12H18O3	C12H18O3
481930	C12H18O3	C12H18O3	C12H18O3
503291	C12H18O3	C12H18O3	C12H18O3
505628	C12H18O3	C12H18O3	C12H18O3
712095	C12H18O3	C12H18O3	C12H18O3
1121098	C12H18O3	C12H18O3	C12H18O3
1169328	C12H18O3	C12H18O3	C12H18O3
1282472	C12H18O3	C12H18O3	C12H18O3
1282479	C12H18O3	C12H18O3	C12H18O3
1287546	C12H18O3	C12H18O3	C12H18O3
1287841	C12H18O3	C12H18O3	C12H18O3
1297121	C12H18O3	C12H18O3	C12H18O3
1298345	C12H18O3	C12H18O3	C12H18O3
1303391	C12H18O3	C12H18O3	C12H18O3
1311738	C12H18O3	C12H18O3	C12H18O3
1315990	C12H18O3	C12H18O3	C12H18O3
1356520	C12H18O3	C12H18O3	C12H18O3
1462750	C12H18O3	C12H18O3	C12H18O3
1486953	C12H18O3	C12H18O3	C12H18O3
1486958	C12H18O3	C12H18O3	C12H18O3
1486959	C12H18O3	C12H18O3	C12H18O3
1486960	C12H18O3	C12H18O3	C12H18O3
1563275	C12H18O3	C12H18O3	C12H18O3
1604858	C12H18O3	C12H18O3	C12H18O3
1672019	C12H18O3	C12H18O3	C12H18O3
1677310	C12H18O3	C12H18O3	C12H18O3
1796698	C12H18O3	C12H18O3	C12H18O3
56006	C13H22O2	C13H22O2	C13H22O2
95863	C13H22O2	C13H22O2	C13H22O2
96473	C13H22O2	C13H22O2	C13H22O2
96499	C13H22O2	C13H22O2	C13H22O2
156287	C13H22O2	C13H22O2	C13H22O2
220865	C13H22O2	C13H22O2	C13H22O2
404518	C13H22O2	C13H22O2	C13H22O2
415730	C13H22O2	C13H22O2	C13H22O2
425597	C13H22O2	C13H22O2	C13H22O2
761664	C13H22O2	C13H22O2	C13H22O2
1059986	C13H22O2	C13H22O2	C13H22O2
1321418	C13H22O2	C13H22O2	C13H22O2
1347961	C13H22O2	C13H22O2	C13H22O2
1566061	C13H22O2	C13H22O2	C13H22O2
1671357	C13H22O2	C13H22O2	C13H22O2
1675407	C13H22O2	C13H22O2	C13H22O2
1675951	C13H22O2	C13H22O2	C13H22O2
1677286	C13H22O2	C13H22O2	C13H22O2
1677680	C13H22O2	C13H22O2	C13H22O2
50704	C14H10O2	C14H10O2	C14H10O2
65957	C14H10O2	C14H10O2	C14H10O2
69464	C14H10O2	C14H10O2	C14H10O2
193865	C14H10O2	C14H10O2	C14H10O2
204410	C14H10O2	C14H10O2	C14H10O2
240358	C14H10O2	C14H10O2	C14H10O2
318383	C14H10O2	C14H10O2	C14H10O2
359929	C14H10O2	C14H10O2	C14H10O2
378073	C14H10O2	C14H10O2	C14H10O2
411918	C14H10O2	C14H10O2	C14H10O2
470049	C14H10O2	C14H10O2	C14H10O2
521288	C14H10O2	C14H10O2	C14H10O2
877969	C14H10O2	C14H10O2	C14H10O2
890500	C14H10O2	C14H10O2	C14H10O2
1027996	C14H10O2	C14H10O2	C14H10O2
1058800	C14H10O2	C14H10O2	C14H10O2
1103045	C14H10O2	C14H10O2	C14H10O2
1348315	C14H10O2	C14H10O2	C14H10O2
1475613	C14H10O2	C14H10O2	C14H10O2
1475615	C14H10O2	C14H10O2	C14H10O2
1475617	C14H10O2	C14H10O2	C14H10O2
1755368	C14H10O2	C14H10O2	C14H10O2
1755370	C14H10O2	C14H10O2	C14H10O2
2080784	C14H10O2	C14H10O2	C14H10O2
2429	C9H8O6	C9H8O6	C9H8O6
684853	C9H8O6	C9H8O6	C9H8O6
1108257	C9H8O6	C9H8O6	C9H8O6
1121108	C9H8O6	C9H8O6	C9H8O6
1208692	C9H8O6	C9H8O6	C9H8O6
1216204	C9H8O6	C9H8O6	C9H8O6
1321138	C9H8O6	C9H8O6	C9H8O6
1740924	C9H8O6	C9H8O6	C9H8O6
3346	C10H12O5	C10H12O5	C10H12O5
181233	C10H12O5	C10H12O5	C10H12O5
211144	C10H12O5	C10H12O5	C10H12O5
291078	C10H12O5	C10H12O5	C10H12O5
292068	C10H12O5	C10H12O5	C10H12O5
354991	C10H12O5	C10H12O5	C10H12O5
368357	C10H12O5	C10H12O5	C10H12O5
464583	C10H12O5	C10H12O5	C10H12O5
510211	C10H12O5	C10H12O5	C10H12O5
597512	C10H12O5	C10H12O5	C10H12O5
626013	C10H12O5	C10H12O5	C10H12O5
626235	C10H12O5	C10H12O5	C10H12O5
698472	C10H12O5	C10H12O5	C10H12O5
833512	C10H12O5	C10H12O5	C10H12O5
1140674	C10H12O5	C10H12O5	C10H12O5
1309911	C10H12O5	C10H12O5	C10H12O5
1376052	C10H12O5	C10H12O5	C10H12O5
1470895	C10H12O5	C10H12O5	C10H12O5
1612939	C10H12O5	C10H12O5	C10H12O5
1734111	C10H12O5	C10H12O5	C10H12O5
1754088	C10H12O5	C10H12O5	C10H12O5
1754093	C10H12O5	C10H12O5	C10H12O5
1859392	C10H12O5	C10H12O5	C10H12O5
68845	C11H16O4	C11H16O4	C11H16O4
74713	C11H16O4	C11H16O4	C11H16O4
75497	C11H16O4	C11H16O4	C11H16O4
191890	C11H16O4	C11H16O4	C11H16O4
237810	C11H16O4	C11H16O4	C11H16O4
371371	C11H16O4	C11H16O4	C11H16O4
446170	C11H16O4	C11H16O4	C11H16O4
482267	C11H16O4	C11H16O4	C11H16O4
685303	C11H16O4	C11H16O4	C11H16O4
792075	C11H16O4	C11H16O4	C11H16O4
795972	C11H16O4	C11H16O4	C11H16O4
1083628	C11H16O4	C11H16O4	C11H16O4
1217958	C11H16O4	C11H16O4	C11H16O4
1292981	C11H16O4	C11H16O4	C11H16O4
1303195	C11H16O4	C11H16O4	C11H16O4
1327438	C11H16O4	C11H16O4	C11H16O4
1327686	C11H16O4	C11H16O4	C11H16O4
1347942	C11H16O4	C11H16O4	C11H16O4
1379923	C11H16O4	C11H16O4	C11H16O4
1412236	C11H16O4	C11H16O4	C11H16O4
1488434	C11H16O4	C11H16O4	C11H16O4
1525369	C11H16O4	C11H16O4	C11H16O4
1548798	C11H16O4	C11H16O4	C11H16O4
1754098	C11H16O4	C11H16O4	C11H16O4
2080608	C11H16O4	C11H16O4	C11H16O4
223925	C12H20O3	C12H20O3	C12H20O3
243012	C12H20O3	C12H20O3	C12H20O3
251868	C12H20O3	C12H20O3	C12H20O3
251967	C12H20O3	C12H20O3	C12H20O3
251968	C12H20O3	C12H20O3	C12H20O3
303566	C12H20O3	C12H20O3	C12H20O3
316406	C12H20O3	C12H20O3	C12H20O3
328740	C12H20O3	C12H20O3	C12H20O3
408924	C12H20O3	C12H20O3	C12H20O3
425649	C12H20O3	C12H20O3	C12H20O3
443843	C12H20O3	C12H20O3	C12H20O3
463573	C12H20O3	C12H20O3	C12H20O3
485931	C12H20O3	C12H20O3	C12H20O3
506038	C12H20O3	C12H20O3	C12H20O3
1299141	C12H20O3	C12H20O3	C12H20O3
1318249	C12H20O3	C12H20O3	C12H20O3
1439698	C12H20O3	C12H20O3	C12H20O3
1439701	C12H20O3	C12H20O3	C12H20O3
1463760	C12H20O3	C12H20O3	C12H20O3
1463761	C12H20O3	C12H20O3	C12H20O3
1486944	C12H20O3	C12H20O3	C12H20O3
1486946	C12H20O3	C12H20O3	C12H20O3
1486956	C12H20O3	C12H20O3	C12H20O3
1486964	C12H20O3	C12H20O3	C12H20O3
1489863	C12H20O3	C12H20O3	C12H20O3
1591973	C12H20O3	C12H20O3	C12H20O3
1625378	C12H20O3	C12H20O3	C12H20O3
1822729	C12H20O3	C12H20O3	C12H20O3
1963774	C12H20O3	C12H20O3	C12H20O3
2050930	C12H20O3	C12H20O3	C12H20O3
95237	C13H8O3	C13H8O3	C13H8O3
95369	C13H8O3	C13H8O3	C13H8O3
95613	C13H8O3	C13H8O3	C13H8O3
95643	C13H8O3	C13H8O3	C13H8O3
311313	C13H8O3	C13H8O3	C13H8O3
311320	C13H8O3	C13H8O3	C13H8O3
311524	C13H8O3	C13H8O3	C13H8O3
311533	C13H8O3	C13H8O3	C13H8O3
334154	C13H8O3	C13H8O3	C13H8O3
453052	C13H8O3	C13H8O3	C13H8O3
460733	C13H8O3	C13H8O3	C13H8O3
518980	C13H8O3	C13H8O3	C13H8O3
518981	C13H8O3	C13H8O3	C13H8O3
518983	C13H8O3	C13H8O3	C13H8O3
926095	C13H8O3	C13H8O3	C13H8O3
950862	C13H8O3	C13H8O3	C13H8O3
1179893	C13H8O3	C13H8O3	C13H8O3
1235554	C13H8O3	C13H8O3	C13H8O3
1297828	C13H8O3	C13H8O3	C13H8O3
1323155	C13H8O3	C13H8O3	C13H8O3
1502810	C13H8O3	C13H8O3	C13H8O3
1759143	C13H8O3	C13H8O3	C13H8O3
1759144	C13H8O3	C13H8O3	C13H8O3
344397	C13H24O2	C13H24O2	C13H24O2
344398	C13H24O2	C13H24O2	C13H24O2
425643	C13H24O2	C13H24O2	C13H24O2
482826	C13H24O2	C13H24O2	C13H24O2
1266455	C13H24O2	C13H24O2	C13H24O2
1269448	C13H24O2	C13H24O2	C13H24O2
1356539	C13H24O2	C13H24O2	C13H24O2
1463747	C13H24O2	C13H24O2	C13H24O2
1472389	C13H24O2	C13H24O2	C13H24O2
1476368	C13H24O2	C13H24O2	C13H24O2
1672241	C13H24O2	C13H24O2	C13H24O2
1675247	C13H24O2	C13H24O2	C13H24O2
1675336	C13H24O2	C13H24O2	C13H24O2
1676236	C13H24O2	C13H24O2	C13H24O2
1677011	C13H24O2	C13H24O2	C13H24O2
1677757	C13H24O2	C13H24O2	C13H24O2
34046	C14H12O2	C14H12O2	C14H12O2
34258	C14H12O2	C14H12O2	C14H12O2
69309	C14H12O2	C14H12O2	C14H12O2
93605	C14H12O2	C14H12O2	C14H12O2
93606	C14H12O2	C14H12O2	C14H12O2
93804	C14H12O2	C14H12O2	C14H12O2
143733	C14H12O2	C14H12O2	C14H12O2
144129	C14H12O2	C14H12O2	C14H12O2
145733	C14H12O2	C14H12O2	C14H12O2
151923	C14H12O2	C14H12O2	C14H12O2
164132	C14H12O2	C14H12O2	C14H12O2
164271	C14H12O2	C14H12O2	C14H12O2
164554	C14H12O2	C14H12O2	C14H12O2
165741	C14H12O2	C14H12O2	C14H12O2
175402	C14H12O2	C14H12O2	C14H12O2
175460	C14H12O2	C14H12O2	C14H12O2
175847	C14H12O2	C14H12O2	C14H12O2
230966	C14H12O2	C14H12O2	C14H12O2
236959	C14H12O2	C14H12O2	C14H12O2
318924	C14H12O2	C14H12O2	C14H12O2
328208	C14H12O2	C14H12O2	C14H12O2
331887	C14H12O2	C14H12O2	C14H12O2
404564	C14H12O2	C14H12O2	C14H12O2
432856	C14H12O2	C14H12O2	C14H12O2
498201	C14H12O2	C14H12O2	C14H12O2
521439	C14H12O2	C14H12O2	C14H12O2
694531	C14H12O2	C14H12O2	C14H12O2
825731	C14H12O2	C14H12O2	C14H12O2
872790	C14H12O2	C14H12O2	C14H12O2
880784	C14H12O2	C14H12O2	C14H12O2
999009	C14H12O2	C14H12O2	C14H12O2
1010369	C14H12O2	C14H12O2	C14H12O2
1106162	C14H12O2	C14H12O2	C14H12O2
1220159	C14H12O2	C14H12O2	C14H12O2
1245155	C14H12O2	C14H12O2	C14H12O2
1304833	C14H12O2	C14H12O2	C14H12O2
1321449	C14H12O2	C14H12O2	C14H12O2
1366959	C14H12O2	C14H12O2	C14H12O2
1443291	C14H12O2	C14H12O2	C14H12O2
1464439	C14H12O2	C14H12O2	C14H12O2
1478269	C14H12O2	C14H12O2	C14H12O2
1515052	C14H12O2	C14H12O2	C14H12O2
1515056	C14H12O2	C14H12O2	C14H12O2
1515057	C14H12O2	C14H12O2	C14H12O2
1726917	C14H12O2	C14H12O2	C14H12O2
1755372	C14H12O2	C14H12O2	C14H12O2
1818417	C14H12O2	C14H12O2	C14H12O2
2051503	C14H12O2	C14H12O2	C14H12O2
2051504	C14H12O2	C14H12O2	C14H12O2
181768	C8H6O7	C8H6O7	C8H6O7
154389	C9H10O6	C9H10O6	C9H10O6
181691	C9H10O6	C9H10O6	C9H10O6
1330482	C9H10O6	C9H10O6	C9H10O6
3155	C10H14O5	C10H14O5	C10H14O5
3206	C10H14O5	C10H14O5	C10H14O5
19016	C10H14O5	C10H14O5	C10H14O5
69987	C10H14O5	C10H14O5	C10H14O5
150532	C10H14O5	C10H14O5	C10H14O5
240320	C10H14O5	C10H14O5	C10H14O5
273469	C10H14O5	C10H14O5	C10H14O5
273547	C10H14O5	C10H14O5	C10H14O5
303196	C10H14O5	C10H14O5	C10H14O5
425023	C10H14O5	C10H14O5	C10H14O5
487493	C10H14O5	C10H14O5	C10H14O5
503237	C10H14O5	C10H14O5	C10H14O5
599318	C10H14O5	C10H14O5	C10H14O5
618769	C10H14O5	C10H14O5	C10H14O5
624752	C10H14O5	C10H14O5	C10H14O5
697070	C10H14O5	C10H14O5	C10H14O5
920841	C10H14O5	C10H14O5	C10H14O5
959610	C10H14O5	C10H14O5	C10H14O5
1067721	C10H14O5	C10H14O5	C10H14O5
1121170	C10H14O5	C10H14O5	C10H14O5
1310232	C10H14O5	C10H14O5	C10H14O5
1677604	C10H14O5	C10H14O5	C10H14O5
1844524	C10H14O5	C10H14O5	C10H14O5
1844525	C10H14O5	C10H14O5	C10H14O5
1959697	C10H14O5	C10H14O5	C10H14O5
1959698	C10H14O5	C10H14O5	C10H14O5
92315	C11H18O4	C11H18O4	C11H18O4
334351	C11H18O4	C11H18O4	C11H18O4
756676	C11H18O4	C11H18O4	C11H18O4
836487	C11H18O4	C11H18O4	C11H18O4
994339	C11H18O4	C11H18O4	C11H18O4
1055905	C11H18O4	C11H18O4	C11H18O4
1059990	C11H18O4	C11H18O4	C11H18O4
1121070	C11H18O4	C11H18O4	C11H18O4
1149975	C11H18O4	C11H18O4	C11H18O4
1219356	C11H18O4	C11H18O4	C11H18O4
1242009	C11H18O4	C11H18O4	C11H18O4
1294736	C11H18O4	C11H18O4	C11H18O4
1823322	C11H18O4	C11H18O4	C11H18O4
714967	C12H6O4	C12H6O4	C12H6O4
95729	C12H22O3	C12H22O3	C12H22O3
261456	C12H22O3	C12H22O3	C12H22O3
404530	C12H22O3	C12H22O3	C12H22O3
452768	C12H22O3	C12H22O3	C12H22O3
1120341	C12H22O3	C12H22O3	C12H22O3
1170824	C12H22O3	C12H22O3	C12H22O3
1170832	C12H22O3	C12H22O3	C12H22O3
1170896	C12H22O3	C12H22O3	C12H22O3
1285620	C12H22O3	C12H22O3	C12H22O3
1378299	C12H22O3	C12H22O3	C12H22O3
1439695	C12H22O3	C12H22O3	C12H22O3
1439696	C12H22O3	C12H22O3	C12H22O3
1439697	C12H22O3	C12H22O3	C12H22O3
1439699	C12H22O3	C12H22O3	C12H22O3
1439700	C12H22O3	C12H22O3	C12H22O3
1439702	C12H22O3	C12H22O3	C12H22O3
1439703	C12H22O3	C12H22O3	C12H22O3
1439704	C12H22O3	C12H22O3	C12H22O3
1439705	C12H22O3	C12H22O3	C12H22O3
1486940	C12H22O3	C12H22O3	C12H22O3
1489995	C12H22O3	C12H22O3	C12H22O3
1673871	C12H22O3	C12H22O3	C12H22O3
1958304	C12H22O3	C12H22O3	C12H22O3
5733	C13H10O3	C13H10O3	C13H10O3
27732	C13H10O3	C13H10O3	C13H10O3
78412	C13H10O3	C13H10O3	C13H10O3
81528	C13H10O3	C13H10O3	C13H10O3
95405	C13H10O3	C13H10O3	C13H10O3
95740	C13H10O3	C13H10O3	C13H10O3
143202	C13H10O3	C13H10O3	C13H10O3
143400	C13H10O3	C13H10O3	C13H10O3
143481	C13H10O3	C13H10O3	C13H10O3
143608	C13H10O3	C13H10O3	C13H10O3
143611	C13H10O3	C13H10O3	C13H10O3
143975	C13H10O3	C13H10O3	C13H10O3
148463	C13H10O3	C13H10O3	C13H10O3
165886	C13H10O3	C13H10O3	C13H10O3
175403	C13H10O3	C13H10O3	C13H10O3
193328	C13H10O3	C13H10O3	C13H10O3
203299	C13H10O3	C13H10O3	C13H10O3
205064	C13H10O3	C13H10O3	C13H10O3
222075	C13H10O3	C13H10O3	C13H10O3
233853	C13H10O3	C13H10O3	C13H10O3
269640	C13H10O3	C13H10O3	C13H10O3
278533	C13H10O3	C13H10O3	C13H10O3
283966	C13H10O3	C13H10O3	C13H10O3
284692	C13H10O3	C13H10O3	C13H10O3
290263	C13H10O3	C13H10O3	C13H10O3
291767	C13H10O3	C13H10O3	C13H10O3
291775	C13H10O3	C13H10O3	C13H10O3
293594	C13H10O3	C13H10O3	C13H10O3
312893	C13H10O3	C13H10O3	C13H10O3
328195	C13H10O3	C13H10O3	C13H10O3
328196	C13H10O3	C13H10O3	C13H10O3
365504	C13H10O3	C13H10O3	C13H10O3
380306	C13H10O3	C13H10O3	C13H10O3
381529	C13H10O3	C13H10O3	C13H10O3
391178	C13H10O3	C13H10O3	C13H10O3
406019	C13H10O3	C13H10O3	C13H10O3
411917	C13H10O3	C13H10O3	C13H10O3
449603	C13H10O3	C13H10O3	C13H10O3
469669	C13H10O3	C13H10O3	C13H10O3
476114	C13H10O3	C13H10O3	C13H10O3
482900	C13H10O3	C13H10O3	C13H10O3
482904	C13H10O3	C13H10O3	C13H10O3
482920	C13H10O3	C13H10O3	C13H10O3
488705	C13H10O3	C13H10O3	C13H10O3
618355	C13H10O3	C13H10O3	C13H10O3
618356	C13H10O3	C13H10O3	C13H10O3
618728	C13H10O3	C13H10O3	C13H10O3
618788	C13H10O3	C13H10O3	C13H10O3
714941	C13H10O3	C13H10O3	C13H10O3
759406	C13H10O3	C13H10O3	C13H10O3
763100	C13H10O3	C13H10O3	C13H10O3
801824	C13H10O3	C13H10O3	C13H10O3
836831	C13H10O3	C13H10O3	C13H10O3
879286	C13H10O3	C13H10O3	C13H10O3
953333	C13H10O3	C13H10O3	C13H10O3
1001516	C13H10O3	C13H10O3	C13H10O3
1031537	C13H10O3	C13H10O3	C13H10O3
1066834	C13H10O3	C13H10O3	C13H10O3
1084044	C13H10O3	C13H10O3	C13H10O3
1092112	C13H10O3	C13H10O3	C13H10O3
1167159	C13H10O3	C13H10O3	C13H10O3
1177141	C13H10O3	C13H10O3	C13H10O3
1178090	C13H10O3	C13H10O3	C13H10O3
1179128	C13H10O3	C13H10O3	C13H10O3
1290235	C13H10O3	C13H10O3	C13H10O3
1348317	C13H10O3	C13H10O3	C13H10O3
1355143	C13H10O3	C13H10O3	C13H10O3
1368776	C13H10O3	C13H10O3	C13H10O3
1420401	C13H10O3	C13H10O3	C13H10O3
1424621	C13H10O3	C13H10O3	C13H10O3
1449653	C13H10O3	C13H10O3	C13H10O3
1476149	C13H10O3	C13H10O3	C13H10O3
1476897	C13H10O3	C13H10O3	C13H10O3
1478270	C13H10O3	C13H10O3	C13H10O3
1479748	C13H10O3	C13H10O3	C13H10O3
1479749	C13H10O3	C13H10O3	C13H10O3
1485815	C13H10O3	C13H10O3	C13H10O3
1492263	C13H10O3	C13H10O3	C13H10O3
1493347	C13H10O3	C13H10O3	C13H10O3
1524594	C13H10O3	C13H10O3	C13H10O3
1537095	C13H10O3	C13H10O3	C13H10O3
1586019	C13H10O3	C13H10O3	C13H10O3
1673565	C13H10O3	C13H10O3	C13H10O3
1677371	C13H10O3	C13H10O3	C13H10O3
1737175	C13H10O3	C13H10O3	C13H10O3
1752362	C13H10O3	C13H10O3	C13H10O3
1759137	C13H10O3	C13H10O3	C13H10O3
1759139	C13H10O3	C13H10O3	C13H10O3
1956334	C13H10O3	C13H10O3	C13H10O3
178482	C13H26O2	C13H26O2	C13H26O2
1234936	C13H26O2	C13H26O2	C13H26O2
1266451	C13H26O2	C13H26O2	C13H26O2
1266452	C13H26O2	C13H26O2	C13H26O2
1266457	C13H26O2	C13H26O2	C13H26O2
1322884	C13H26O2	C13H26O2	C13H26O2
1462608	C13H26O2	C13H26O2	C13H26O2
1673090	C13H26O2	C13H26O2	C13H26O2
3704	C14H14O2	C14H14O2	C14H14O2
21265	C14H14O2	C14H14O2	C14H14O2
25038	C14H14O2	C14H14O2	C14H14O2
69113	C14H14O2	C14H14O2	C14H14O2
90576	C14H14O2	C14H14O2	C14H14O2
193218	C14H14O2	C14H14O2	C14H14O2
275581	C14H14O2	C14H14O2	C14H14O2
321043	C14H14O2	C14H14O2	C14H14O2
350989	C14H14O2	C14H14O2	C14H14O2
378118	C14H14O2	C14H14O2	C14H14O2
425453	C14H14O2	C14H14O2	C14H14O2
452576	C14H14O2	C14H14O2	C14H14O2
469196	C14H14O2	C14H14O2	C14H14O2
470278	C14H14O2	C14H14O2	C14H14O2
497068	C14H14O2	C14H14O2	C14H14O2
502435	C14H14O2	C14H14O2	C14H14O2
504188	C14H14O2	C14H14O2	C14H14O2
568785	C14H14O2	C14H14O2	C14H14O2
632790	C14H14O2	C14H14O2	C14H14O2
800651	C14H14O2	C14H14O2	C14H14O2
872759	C14H14O2	C14H14O2	C14H14O2
912058	C14H14O2	C14H14O2	C14H14O2
1116002	C14H14O2	C14H14O2	C14H14O2
1120713	C14H14O2	C14H14O2	C14H14O2
1158418	C14H14O2	C14H14O2	C14H14O2
1158431	C14H14O2	C14H14O2	C14H14O2
1158630	C14H14O2	C14H14O2	C14H14O2
1241938	C14H14O2	C14H14O2	C14H14O2
1306445	C14H14O2	C14H14O2	C14H14O2
1319086	C14H14O2	C14H14O2	C14H14O2
1327046	C14H14O2	C14H14O2	C14H14O2
1446564	C14H14O2	C14H14O2	C14H14O2
1566240	C14H14O2	C14H14O2	C14H14O2
1576007	C14H14O2	C14H14O2	C14H14O2
1672760	C14H14O2	C14H14O2	C14H14O2
1726694	C14H14O2	C14H14O2	C14H14O2
1748460	C14H14O2	C14H14O2	C14H14O2
1751428	C14H14O2	C14H14O2	C14H14O2
1751431	C14H14O2	C14H14O2	C14H14O2
1751435	C14H14O2	C14H14O2	C14H14O2
1754223	C14H14O2	C14H14O2	C14H14O2
1756153	C14H14O2	C14H14O2	C14H14O2
1756771	C14H14O2	C14H14O2	C14H14O2
2077328	C14H14O2	C14H14O2	C14H14O2
2078019	C14H14O2	C14H14O2	C14H14O2
2089926	C14H14O2	C14H14O2	C14H14O2
2089933	C14H14O2	C14H14O2	C14H14O2
58918	C9H12O6	C9H12O6	C9H12O6
273638	C9H12O6	C9H12O6	C9H12O6
274432	C9H12O6	C9H12O6	C9H12O6
411491	C9H12O6	C9H12O6	C9H12O6
411493	C9H12O6	C9H12O6	C9H12O6
504740	C9H12O6	C9H12O6	C9H12O6
1273454	C9H12O6	C9H12O6	C9H12O6
1273455	C9H12O6	C9H12O6	C9H12O6
1273456	C9H12O6	C9H12O6	C9H12O6
1293709	C9H12O6	C9H12O6	C9H12O6
1387384	C9H12O6	C9H12O6	C9H12O6
1678306	C9H12O6	C9H12O6	C9H12O6
424986	C10H16O5	C10H16O5	C10H16O5
464280	C10H16O5	C10H16O5	C10H16O5
483466	C10H16O5	C10H16O5	C10H16O5
503245	C10H16O5	C10H16O5	C10H16O5
705626	C10H16O5	C10H16O5	C10H16O5
1324722	C10H16O5	C10H16O5	C10H16O5
1294204	C11H4O5	C11H4O5	C11H4O5
75996	C11H20O4	C11H20O4	C11H20O4
98536	C11H20O4	C11H20O4	C11H20O4
123134	C11H20O4	C11H20O4	C11H20O4
298968	C11H20O4	C11H20O4	C11H20O4
299006	C11H20O4	C11H20O4	C11H20O4
299008	C11H20O4	C11H20O4	C11H20O4
299025	C11H20O4	C11H20O4	C11H20O4
318976	C11H20O4	C11H20O4	C11H20O4
335595	C11H20O4	C11H20O4	C11H20O4
392345	C11H20O4	C11H20O4	C11H20O4
392348	C11H20O4	C11H20O4	C11H20O4
555770	C11H20O4	C11H20O4	C11H20O4
956845	C11H20O4	C11H20O4	C11H20O4
1011396	C11H20O4	C11H20O4	C11H20O4
1023637	C11H20O4	C11H20O4	C11H20O4
1149969	C11H20O4	C11H20O4	C11H20O4
1239777	C11H20O4	C11H20O4	C11H20O4
1429992	C11H20O4	C11H20O4	C11H20O4
1486129	C11H20O4	C11H20O4	C11H20O4
1486130	C11H20O4	C11H20O4	C11H20O4
1672591	C11H20O4	C11H20O4	C11H20O4
1678149	C11H20O4	C11H20O4	C11H20O4
1953992	C11H20O4	C11H20O4	C11H20O4
1063	C12H8O4	C12H8O4	C12H8O4
31196	C12H8O4	C12H8O4	C12H8O4
77451	C12H8O4	C12H8O4	C12H8O4
77452	C12H8O4	C12H8O4	C12H8O4
159651	C12H8O4	C12H8O4	C12H8O4
159983	C12H8O4	C12H8O4	C12H8O4
231578	C12H8O4	C12H8O4	C12H8O4
231614	C12H8O4	C12H8O4	C12H8O4
262483	C12H8O4	C12H8O4	C12H8O4
333617	C12H8O4	C12H8O4	C12H8O4
406658	C12H8O4	C12H8O4	C12H8O4
432903	C12H8O4	C12H8O4	C12H8O4
509895	C12H8O4	C12H8O4	C12H8O4
514417	C12H8O4	C12H8O4	C12H8O4
647244	C12H8O4	C12H8O4	C12H8O4
679403	C12H8O4	C12H8O4	C12H8O4
714968	C12H8O4	C12H8O4	C12H8O4
756489	C12H8O4	C12H8O4	C12H8O4
807195	C12H8O4	C12H8O4	C12H8O4
867768	C12H8O4	C12H8O4	C12H8O4
876752	C12H8O4	C12H8O4	C12H8O4
964209	C12H8O4	C12H8O4	C12H8O4
1000273	C12H8O4	C12H8O4	C12H8O4
1066982	C12H8O4	C12H8O4	C12H8O4
1299185	C12H8O4	C12H8O4	C12H8O4
1307982	C12H8O4	C12H8O4	C12H8O4
1606104	C12H8O4	C12H8O4	C12H8O4
57390	C12H24O3	C12H24O3	C12H24O3
85713	C12H24O3	C12H24O3	C12H24O3
695807	C12H24O3	C12H24O3	C12H24O3
708634	C12H24O3	C12H24O3	C12H24O3
708635	C12H24O3	C12H24O3	C12H24O3
708636	C12H24O3	C12H24O3	C12H24O3
1160675	C12H24O3	C12H24O3	C12H24O3
1160676	C12H24O3	C12H24O3	C12H24O3
1160677	C12H24O3	C12H24O3	C12H24O3
1439679	C12H24O3	C12H24O3	C12H24O3
1439680	C12H24O3	C12H24O3	C12H24O3
1439681	C12H24O3	C12H24O3	C12H24O3
1442163	C12H24O3	C12H24O3	C12H24O3
1674261	C12H24O3	C12H24O3	C12H24O3
2002147	C12H24O3	C12H24O3	C12H24O3
31823	C13H12O3	C13H12O3	C13H12O3
34703	C13H12O3	C13H12O3	C13H12O3
116707	C13H12O3	C13H12O3	C13H12O3
123390	C13H12O3	C13H12O3	C13H12O3
137887	C13H12O3	C13H12O3	C13H12O3
143454	C13H12O3	C13H12O3	C13H12O3
145266	C13H12O3	C13H12O3	C13H12O3
145892	C13H12O3	C13H12O3	C13H12O3
151421	C13H12O3	C13H12O3	C13H12O3
172465	C13H12O3	C13H12O3	C13H12O3
193330	C13H12O3	C13H12O3	C13H12O3
202060	C13H12O3	C13H12O3	C13H12O3
202285	C13H12O3	C13H12O3	C13H12O3
233787	C13H12O3	C13H12O3	C13H12O3
272036	C13H12O3	C13H12O3	C13H12O3
280867	C13H12O3	C13H12O3	C13H12O3
308050	C13H12O3	C13H12O3	C13H12O3
356472	C13H12O3	C13H12O3	C13H12O3
384508	C13H12O3	C13H12O3	C13H12O3
405999	C13H12O3	C13H12O3	C13H12O3
406218	C13H12O3	C13H12O3	C13H12O3
444112	C13H12O3	C13H12O3	C13H12O3
448975	C13H12O3	C13H12O3	C13H12O3
452580	C13H12O3	C13H12O3	C13H12O3
452840	C13H12O3	C13H12O3	C13H12O3
463048	C13H12O3	C13H12O3	C13H12O3
463879	C13H12O3	C13H12O3	C13H12O3
482876	C13H12O3	C13H12O3	C13H12O3
482899	C13H12O3	C13H12O3	C13H12O3
482918	C13H12O3	C13H12O3	C13H12O3
482919	C13H12O3	C13H12O3	C13H12O3
483971	C13H12O3	C13H12O3	C13H12O3
518982	C13H12O3	C13H12O3	C13H12O3
570095	C13H12O3	C13H12O3	C13H12O3
574733	C13H12O3	C13H12O3	C13H12O3
611926	C13H12O3	C13H12O3	C13H12O3
617415	C13H12O3	C13H12O3	C13H12O3
626238	C13H12O3	C13H12O3	C13H12O3
708343	C13H12O3	C13H12O3	C13H12O3
727060	C13H12O3	C13H12O3	C13H12O3
754852	C13H12O3	C13H12O3	C13H12O3
756318	C13H12O3	C13H12O3	C13H12O3
784085	C13H12O3	C13H12O3	C13H12O3
793295	C13H12O3	C13H12O3	C13H12O3
872760	C13H12O3	C13H12O3	C13H12O3
879723	C13H12O3	C13H12O3	C13H12O3
910876	C13H12O3	C13H12O3	C13H12O3
914696	C13H12O3	C13H12O3	C13H12O3
953997	C13H12O3	C13H12O3	C13H12O3
977079	C13H12O3	C13H12O3	C13H12O3
1025573	C13H12O3	C13H12O3	C13H12O3
1064956	C13H12O3	C13H12O3	C13H12O3
1140568	C13H12O3	C13H12O3	C13H12O3
1170115	C13H12O3	C13H12O3	C13H12O3
1205487	C13H12O3	C13H12O3	C13H12O3
1220700	C13H12O3	C13H12O3	C13H12O3
1296200	C13H12O3	C13H12O3	C13H12O3
1298748	C13H12O3	C13H12O3	C13H12O3
1316306	C13H12O3	C13H12O3	C13H12O3
1316552	C13H12O3	C13H12O3	C13H12O3
1326960	C13H12O3	C13H12O3	C13H12O3
1354720	C13H12O3	C13H12O3	C13H12O3
1404474	C13H12O3	C13H12O3	C13H12O3
1404586	C13H12O3	C13H12O3	C13H12O3
1485830	C13H12O3	C13H12O3	C13H12O3
1486124	C13H12O3	C13H12O3	C13H12O3
1486340	C13H12O3	C13H12O3	C13H12O3
1524847	C13H12O3	C13H12O3	C13H12O3
1568337	C13H12O3	C13H12O3	C13H12O3
1576001	C13H12O3	C13H12O3	C13H12O3
1576002	C13H12O3	C13H12O3	C13H12O3
1576003	C13H12O3	C13H12O3	C13H12O3
1606482	C13H12O3	C13H12O3	C13H12O3
1612349	C13H12O3	C13H12O3	C13H12O3
1740557	C13H12O3	C13H12O3	C13H12O3
1744927	C13H12O3	C13H12O3	C13H12O3
1822780	C13H12O3	C13H12O3	C13H12O3
1822781	C13H12O3	C13H12O3	C13H12O3
2054425	C13H12O3	C13H12O3	C13H12O3
2059985	C13H12O3	C13H12O3	C13H12O3
2071783	C13H12O3	C13H12O3	C13H12O3
2074400	C13H12O3	C13H12O3	C13H12O3
1266456	C13H28O2	C13H28O2	C13H28O2
33707	C14H16O2	C14H16O2	C14H16O2
49989	C14H16O2	C14H16O2	C14H16O2
50615	C14H16O2	C14H16O2	C14H16O2
50657	C14H16O2	C14H16O2	C14H16O2
59733	C14H16O2	C14H16O2	C14H16O2
77832	C14H16O2	C14H16O2	C14H16O2
78749	C14H16O2	C14H16O2	C14H16O2
164008	C14H16O2	C14H16O2	C14H16O2
164054	C14H16O2	C14H16O2	C14H16O2
196880	C14H16O2	C14H16O2	C14H16O2
343859	C14H16O2	C14H16O2	C14H16O2
392126	C14H16O2	C14H16O2	C14H16O2
416807	C14H16O2	C14H16O2	C14H16O2
442686	C14H16O2	C14H16O2	C14H16O2
502326	C14H16O2	C14H16O2	C14H16O2
507147	C14H16O2	C14H16O2	C14H16O2
511000	C14H16O2	C14H16O2	C14H16O2
521602	C14H16O2	C14H16O2	C14H16O2
907335	C14H16O2	C14H16O2	C14H16O2
948175	C14H16O2	C14H16O2	C14H16O2
983882	C14H16O2	C14H16O2	C14H16O2
1109200	C14H16O2	C14H16O2	C14H16O2
1120866	C14H16O2	C14H16O2	C14H16O2
1138342	C14H16O2	C14H16O2	C14H16O2
1236279	C14H16O2	C14H16O2	C14H16O2
1242500	C14H16O2	C14H16O2	C14H16O2
1244708	C14H16O2	C14H16O2	C14H16O2
1273848	C14H16O2	C14H16O2	C14H16O2
1274017	C14H16O2	C14H16O2	C14H16O2
1274019	C14H16O2	C14H16O2	C14H16O2
1274021	C14H16O2	C14H16O2	C14H16O2
1274023	C14H16O2	C14H16O2	C14H16O2
1274054	C14H16O2	C14H16O2	C14H16O2
1285644	C14H16O2	C14H16O2	C14H16O2
1291432	C14H16O2	C14H16O2	C14H16O2
1296751	C14H16O2	C14H16O2	C14H16O2
1298178	C14H16O2	C14H16O2	C14H16O2
1324672	C14H16O2	C14H16O2	C14H16O2
1368779	C14H16O2	C14H16O2	C14H16O2
1377405	C14H16O2	C14H16O2	C14H16O2
1486938	C14H16O2	C14H16O2	C14H16O2
1527401	C14H16O2	C14H16O2	C14H16O2
1582196	C14H16O2	C14H16O2	C14H16O2
1926519	C14H16O2	C14H16O2	C14H16O2
378570	C8H10O7	C8H10O7	C8H10O7
378572	C8H10O7	C8H10O7	C8H10O7
467732	C8H10O7	C8H10O7	C8H10O7
100464	C9H14O6	C9H14O6	C9H14O6
705631	C9H14O6	C9H14O6	C9H14O6
913138	C9H14O6	C9H14O6	C9H14O6
1306339	C9H14O6	C9H14O6	C9H14O6
1731899	C9H14O6	C9H14O6	C9H14O6
260238	C10H18O5	C10H18O5	C10H18O5
1206750	C10H18O5	C10H18O5	C10H18O5
1226486	C10H18O5	C10H18O5	C10H18O5
1227144	C10H18O5	C10H18O5	C10H18O5
1227216	C10H18O5	C10H18O5	C10H18O5
1241942	C10H18O5	C10H18O5	C10H18O5
1246307	C10H18O5	C10H18O5	C10H18O5
1268434	C10H18O5	C10H18O5	C10H18O5
1300848	C10H18O5	C10H18O5	C10H18O5
1302335	C10H18O5	C10H18O5	C10H18O5
1403477	C10H18O5	C10H18O5	C10H18O5
1271533	C11H6O5	C11H6O5	C11H6O5
2087512	C11H6O5	C11H6O5	C11H6O5
994366	C11H22O4	C11H22O4	C11H22O4
1300225	C11H22O4	C11H22O4	C11H22O4
1439691	C11H22O4	C11H22O4	C11H22O4
10551	C12H10O4	C12H10O4	C12H10O4
16416	C12H10O4	C12H10O4	C12H10O4
16623	C12H10O4	C12H10O4	C12H10O4
21231	C12H10O4	C12H10O4	C12H10O4
21302	C12H10O4	C12H10O4	C12H10O4
22201	C12H10O4	C12H10O4	C12H10O4
110835	C12H10O4	C12H10O4	C12H10O4
143560	C12H10O4	C12H10O4	C12H10O4
174148	C12H10O4	C12H10O4	C12H10O4
195642	C12H10O4	C12H10O4	C12H10O4
233850	C12H10O4	C12H10O4	C12H10O4
240090	C12H10O4	C12H10O4	C12H10O4
240143	C12H10O4	C12H10O4	C12H10O4
240169	C12H10O4	C12H10O4	C12H10O4
274520	C12H10O4	C12H10O4	C12H10O4
278831	C12H10O4	C12H10O4	C12H10O4
297388	C12H10O4.6CH2O.2Co	C12H10O4 6CH2O 2Co	C12H10O4
297617	C12H10O4.6CH2O.2Co	C12H10O4 6CH2O 2Co	C12H10O4
333464	C12H10O4	C12H10O4	C12H10O4
333624	C12H10O4	C12H10O4	C12H10O4
402511	C12H10O4	C12H10O4	C12H10O4
432377	C12H10O4	C12H10O4	C12H10O4
444633	C12H10O4	C12H10O4	C12H10O4
474853	C12H10O4	C12H10O4	C12H10O4
540538	C12H10O4	C12H10O4	C12H10O4
598216	C12H10O4	C12H10O4	C12H10O4
602453	C12H10O4	C12H10O4	C12H10O4
628855	C12H10O4	C12H10O4	C12H10O4
643164	C12H10O4	C12H10O4	C12H10O4
700094	C12H10O4	C12H10O4	C12H10O4
714736	C12H10O4	C12H10O4	C12H10O4
714932	C12H10O4	C12H10O4	C12H10O4
714954	C12H10O4	C12H10O4	C12H10O4
714955	C12H10O4	C12H10O4	C12H10O4
714991	C12H10O4	C12H10O4	C12H10O4
741208	C12H10O4	C12H10O4	C12H10O4
771556	C12H10O4	C12H10O4	C12H10O4
784689	C12H10O4	C12H10O4	C12H10O4
795119	C12H10O4	C12H10O4	C12H10O4
829273	C12H10O4	C12H10O4	C12H10O4
835503	C12H10O4	C12H10O4	C12H10O4
913387	C12H10O4	C12H10O4	C12H10O4
923372	C12H10O4	C12H10O4	C12H10O4
1150708	C12H10O4	C12H10O4	C12H10O4
1220483	C12H10O4	C12H10O4	C12H10O4
1262671	C12H10O4	C12H10O4	C12H10O4
1278083	C12H10O4	C12H10O4	C12H10O4
1288076	C12H10O4	C12H10O4	C12H10O4
1296860	C12H10O4	C12H10O4	C12H10O4
1312507	C12H10O4	C12H10O4	C12H10O4
1318841	C12H10O4	C12H10O4	C12H10O4
1354912	C12H10O4	C12H10O4	C12H10O4
1361387	C12H10O4	C12H10O4	C12H10O4
1361390	C12H10O4	C12H10O4	C12H10O4
1511534	C12H10O4	C12H10O4	C12H10O4
1526969	C12H10O4	C12H10O4	C12H10O4
1564530	C12H10O4	C12H10O4	C12H10O4
1568253	C12H10O4	C12H10O4	C12H10O4
1609790	C12H10O4	C12H10O4	C12H10O4
1672843	C12H10O4	C12H10O4	C12H10O4
1682463	C12H10O4	C12H10O4	C12H10O4
1727196	C12H10O4	C12H10O4	C12H10O4
1737404	C12H10O4	C12H10O4	C12H10O4
1993318	C12H10O4	C12H10O4	C12H10O4
1993319	C12H10O4	C12H10O4	C12H10O4
2053851	C12H10O4	C12H10O4	C12H10O4
2053852	C12H10O4	C12H10O4	C12H10O4
2053853	C12H10O4	C12H10O4	C12H10O4
2053854	C12H10O4	C12H10O4	C12H10O4
2092101	C12H10O4	C12H10O4	C12H10O4
40098	C12H26O3	C12H26O3	C12H26O3
274756	C12H26O3	C12H26O3	C12H26O3
506312	C12H26O3	C12H26O3	C12H26O3
909276	C12H26O3	C12H26O3	C12H26O3
1302400	C12H26O3	C12H26O3	C12H26O3
1674133	C12H26O3	C12H26O3	C12H26O3
20378	C13H14O3	C13H14O3	C13H14O3
86721	C13H14O3	C13H14O3	C13H14O3
147841	C13H14O3	C13H14O3	C13H14O3
160085	C13H14O3	C13H14O3	C13H14O3
197632	C13H14O3	C13H14O3	C13H14O3
246503	C13H14O3	C13H14O3	C13H14O3
311216	C13H14O3	C13H14O3	C13H14O3
374983	C13H14O3	C13H14O3	C13H14O3
389564	C13H14O3	C13H14O3	C13H14O3
406761	C13H14O3	C13H14O3	C13H14O3
406762	C13H14O3	C13H14O3	C13H14O3
407075	C13H14O3	C13H14O3	C13H14O3
407084	C13H14O3	C13H14O3	C13H14O3
407085	C13H14O3	C13H14O3	C13H14O3
407094	C13H14O3	C13H14O3	C13H14O3
407095	C13H14O3	C13H14O3	C13H14O3
444115	C13H14O3	C13H14O3	C13H14O3
452626	C13H14O3	C13H14O3	C13H14O3
452627	C13H14O3	C13H14O3	C13H14O3
452628	C13H14O3	C13H14O3	C13H14O3
463045	C13H14O3	C13H14O3	C13H14O3
463046	C13H14O3	C13H14O3	C13H14O3
469543	C13H14O3	C13H14O3	C13H14O3
483604	C13H14O3	C13H14O3	C13H14O3
493898	C13H14O3	C13H14O3	C13H14O3
503671	C13H14O3	C13H14O3	C13H14O3
503694	C13H14O3	C13H14O3	C13H14O3
507142	C13H14O3	C13H14O3	C13H14O3
515775	C13H14O3	C13H14O3	C13H14O3
574112	C13H14O3	C13H14O3	C13H14O3
574275	C13H14O3	C13H14O3	C13H14O3
577351	C13H14O3	C13H14O3	C13H14O3
585852	C13H14O3	C13H14O3	C13H14O3
590514	C13H14O3	C13H14O3	C13H14O3
708860	C13H14O3	C13H14O3	C13H14O3
750625	C13H14O3	C13H14O3	C13H14O3
801541	C13H14O3	C13H14O3	C13H14O3
822488	C13H14O3	C13H14O3	C13H14O3
892723	C13H14O3	C13H14O3	C13H14O3
903884	C13H14O3	C13H14O3	C13H14O3
912500	C13H14O3	C13H14O3	C13H14O3
914335	C13H14O3	C13H14O3	C13H14O3
937954	C13H14O3	C13H14O3	C13H14O3
943680	C13H14O3	C13H14O3	C13H14O3
947637	C13H14O3	C13H14O3	C13H14O3
1033574	C13H14O3	C13H14O3	C13H14O3
1068725	C13H14O3	C13H14O3	C13H14O3
1090669	C13H14O3	C13H14O3	C13H14O3
1109585	C13H14O3	C13H14O3	C13H14O3
1114494	C13H14O3	C13H14O3	C13H14O3
1164271	C13H14O3	C13H14O3	C13H14O3
1171641	C13H14O3	C13H14O3	C13H14O3
1171642	C13H14O3	C13H14O3	C13H14O3
1178574	C13H14O3	C13H14O3	C13H14O3
1216657	C13H14O3	C13H14O3	C13H14O3
1274056	C13H14O3	C13H14O3	C13H14O3
1297388	C13H14O3	C13H14O3	C13H14O3
1313080	C13H14O3	C13H14O3	C13H14O3
1314871	C13H14O3	C13H14O3	C13H14O3
1314888	C13H14O3	C13H14O3	C13H14O3
1317289	C13H14O3	C13H14O3	C13H14O3
1361381	C13H14O3	C13H14O3	C13H14O3
1361384	C13H14O3	C13H14O3	C13H14O3
1361386	C13H14O3	C13H14O3	C13H14O3
1463614	C13H14O3	C13H14O3	C13H14O3
1463623	C13H14O3	C13H14O3	C13H14O3
1463624	C13H14O3	C13H14O3	C13H14O3
1463625	C13H14O3	C13H14O3	C13H14O3
1485819	C13H14O3	C13H14O3	C13H14O3
1488452	C13H14O3	C13H14O3	C13H14O3
1488454	C13H14O3	C13H14O3	C13H14O3
1494143	C13H14O3	C13H14O3	C13H14O3
1501003	C13H14O3	C13H14O3	C13H14O3
1522194	C13H14O3	C13H14O3	C13H14O3
1543318	C13H14O3	C13H14O3	C13H14O3
1610394	C13H14O3	C13H14O3	C13H14O3
1747875	C13H14O3	C13H14O3	C13H14O3
1821673	C13H14O3	C13H14O3	C13H14O3
1832375	C13H14O3	C13H14O3	C13H14O3
2058836	C13H14O3	C13H14O3	C13H14O3
2058837	C13H14O3	C13H14O3	C13H14O3
2074398	C13H14O3	C13H14O3	C13H14O3
2074399	C13H14O3	C13H14O3	C13H14O3
2082641	C13H14O3	C13H14O3	C13H14O3
3791	C14H18O2	C14H18O2	C14H18O2
14485	C14H18O2	C14H18O2	C14H18O2
79323	C14H18O2	C14H18O2	C14H18O2
79682	C14H18O2	C14H18O2	C14H18O2
193534	C14H18O2	C14H18O2	C14H18O2
325596	C14H18O2	C14H18O2	C14H18O2
325700	C14H18O2	C14H18O2	C14H18O2
344370	C14H18O2	C14H18O2	C14H18O2
388001	C14H18O2	C14H18O2	C14H18O2
392380	C14H18O2	C14H18O2	C14H18O2
403213	C14H18O2	C14H18O2	C14H18O2
404528	C14H18O2	C14H18O2	C14H18O2
416800	C14H18O2	C14H18O2	C14H18O2
416820	C14H18O2	C14H18O2	C14H18O2
416830	C14H18O2	C14H18O2	C14H18O2
421296	C14H18O2	C14H18O2	C14H18O2
421313	C14H18O2	C14H18O2	C14H18O2
443334	C14H18O2	C14H18O2	C14H18O2
445299	C14H18O2	C14H18O2	C14H18O2
483548	C14H18O2	C14H18O2	C14H18O2
485200	C14H18O2	C14H18O2	C14H18O2
625490	C14H18O2	C14H18O2	C14H18O2
845549	C14H18O2	C14H18O2	C14H18O2
1109690	C14H18O2	C14H18O2	C14H18O2
1145482	C14H18O2	C14H18O2	C14H18O2
1167891	C14H18O2	C14H18O2	C14H18O2
1233403	C14H18O2	C14H18O2	C14H18O2
1241082	C14H18O2	C14H18O2	C14H18O2
1270070	C14H18O2	C14H18O2	C14H18O2
1288994	C14H18O2	C14H18O2	C14H18O2
1309403	C14H18O2	C14H18O2	C14H18O2
1320356	C14H18O2	C14H18O2	C14H18O2
1422924	C14H18O2	C14H18O2	C14H18O2
1427440	C14H18O2	C14H18O2	C14H18O2
1463615	C14H18O2	C14H18O2	C14H18O2
1471243	C14H18O2	C14H18O2	C14H18O2
1488281	C14H18O2	C14H18O2	C14H18O2
1488498	C14H18O2	C14H18O2	C14H18O2
1493022	C14H18O2	C14H18O2	C14H18O2
1549449	C14H18O2	C14H18O2	C14H18O2
1569315	C14H18O2	C14H18O2	C14H18O2
1569319	C14H18O2	C14H18O2	C14H18O2
1673092	C14H18O2	C14H18O2	C14H18O2
1726704	C14H18O2	C14H18O2	C14H18O2
1754099	C14H18O2	C14H18O2	C14H18O2
1755344	C14H18O2	C14H18O2	C14H18O2
1755346	C14H18O2	C14H18O2	C14H18O2
1878854	C14H18O2	C14H18O2	C14H18O2
1925206	C14H18O2	C14H18O2	C14H18O2
378550	C8H12O7	C8H12O7	C8H12O7
503943	C8H12O7	C8H12O7	C8H12O7
503945	C8H12O7	C8H12O7	C8H12O7
473737	C9H16O6	C9H16O6	C9H16O6
1095605	C9H16O6	C9H16O6	C9H16O6
1288573	C9H16O6	C9H16O6	C9H16O6
1503120	C9H16O6	C9H16O6	C9H16O6
1503293	C9H16O6	C9H16O6	C9H16O6
2078268	C9H16O6	C9H16O6	C9H16O6
2082400	C9H16O6	C9H16O6	C9H16O6
259244	C10H20O5	C10H20O5	C10H20O5
275656	C10H20O5	C10H20O5	C10H20O5
1243184	C10H20O5	C10H20O5	C10H20O5
1439692	C10H20O5	C10H20O5	C10H20O5
10590	C11H8O5	C11H8O5	C11H8O5
10723	C11H8O5	C11H8O5	C11H8O5
30004	C11H8O5	C11H8O5	C11H8O5
81931	C11H8O5	C11H8O5	C11H8O5
103693	C11H8O5	C11H8O5	C11H8O5
577401	C11H8O5	C11H8O5	C11H8O5
577402	C11H8O5	C11H8O5	C11H8O5
577403	C11H8O5	C11H8O5	C11H8O5
593364	C11H8O5	C11H8O5	C11H8O5
593428	C11H8O5	C11H8O5	C11H8O5
974352	C11H8O5	C11H8O5	C11H8O5
1163225	C11H8O5	C11H8O5	C11H8O5
1173200	C11H8O5	C11H8O5	C11H8O5
1177531	C11H8O5	C11H8O5	C11H8O5
1262658	C11H8O5	C11H8O5	C11H8O5
1262662	C11H8O5	C11H8O5	C11H8O5
1289955	C11H8O5	C11H8O5	C11H8O5
1305687	C11H8O5	C11H8O5	C11H8O5
1317794	C11H8O5	C11H8O5	C11H8O5
1347165	C11H8O5	C11H8O5	C11H8O5
1563469	C11H8O5	C11H8O5	C11H8O5
1589030	C11H8O5	C11H8O5	C11H8O5
40504	C11H24O4	C11H24O4	C11H24O4
68208	C12H12O4	C12H12O4	C12H12O4
145503	C12H12O4	C12H12O4	C12H12O4
147711	C12H12O4	C12H12O4	C12H12O4
293875	C12H12O4	C12H12O4	C12H12O4
311307	C12H12O4	C12H12O4	C12H12O4
329818	C12H12O4	C12H12O4	C12H12O4
350074	C12H12O4	C12H12O4	C12H12O4
400527	C12H12O4	C12H12O4	C12H12O4
419715	C12H12O4	C12H12O4	C12H12O4
439485	C12H12O4	C12H12O4	C12H12O4
444555	C12H12O4	C12H12O4	C12H12O4
444935	C12H12O4	C12H12O4	C12H12O4
445205	C12H12O4	C12H12O4	C12H12O4
445218	C12H12O4	C12H12O4	C12H12O4
463932	C12H12O4	C12H12O4	C12H12O4
464592	C12H12O4	C12H12O4	C12H12O4
470124	C12H12O4	C12H12O4	C12H12O4
474852	C12H12O4	C12H12O4	C12H12O4
476287	C12H12O4	C12H12O4	C12H12O4
481723	C12H12O4	C12H12O4	C12H12O4
492249	C12H12O4	C12H12O4	C12H12O4
522918	C12H12O4	C12H12O4	C12H12O4
602452	C12H12O4	C12H12O4	C12H12O4
619512	C12H12O4	C12H12O4	C12H12O4
748823	C12H12O4	C12H12O4	C12H12O4
[truncated: 74,585 more rows]
