# Supplementary material for: Novel water-soluble lignin derivative BP-Cx-1: identification of components and screening of potential targets in silico and in vitro
Source: Oncotarget. 2018 Apr 6;9(26):18578–93. doi: 10.18632/oncotarget.24990 (PMC5915095; doi:10.18632/oncotarget.24990)
Supplement: Supplementary file 8 [file oncotarget-09-18578-s008.xlsx]

## Sheet: S8
Formula	molregno
C28H56O2	647468
C28H56O2	1478890
C27H54O2	444859
C38H64O5	1949458
C30H58O4	351756
C30H58O4	351789
C30H58O4	351817
C30H58O4	351818
C30H58O4	351990
C30H58O4	352052
C38H62O4	1340020
C26H52O2	503461
C26H52O2	1674218
C36H60O4	248957
C36H60O4	583110
C36H60O4	1148930
C36H60O4	1148931
C36H60O4	1604081
C37H60O4	612447
C37H60O4	1604084
C38H62O5	1340031
C38H62O5	1440413
C26H52O3	234505
C35H58O4	425304
C35H58O4	593532
C35H58O4	600095
C35H58O4	715352
C35H58O4	1148927
C35H58O4	1148928
C35H58O4	1470327
C36H58O4	247797
C36H58O4	356735
C36H58O4	442544
C36H58O4	583109
C36H58O4	1137738
C36H58O4	1148929
C36H58O4	1158888
C36H58O4	1340019
C36H58O4	2057871
C36H58O4	2057873
C25H50O3	234028
C34H56O4	399231
C34H56O4	593530
C34H56O4	647684
C34H56O4	1056238
C34H56O4	1569100
C34H56O4	1589519
C34H56O4	1589520
C34H56O4	1604075
C27H52O4	483638
C35H56O4	307198
C35H56O4	442543
C35H56O4	600100
C35H56O4	622468
C35H56O4	622534
C35H56O4	622535
C35H56O4	622539
C35H56O4	702984
C35H56O4	1158887
C23H46O2	650381
C36H56O4	445596
C36H56O4	600101
C36H56O4	622536
C36H56O4	625262
C36H56O4	691329
C36H56O4	1325385
C24H46O2	650106
C24H46O2	1326845
C26H50O4	100837
C26H50O4	351755
C26H50O4	351989
C26H50O4	1277993
C26H50O4	1672250
C26H50O4	1676647
C26H50O4	1676703
C38H58O5	1123053
C38H58O5	1616249
C34H54O4	84540
C34H54O4	84581
C34H54O4	235958
C34H54O4	349680
C34H54O4	446025
C34H54O4	459528
C34H54O4	488050
C34H54O4	505415
C34H54O4	577325
C34H54O4	594509
C34H54O4	612252
C34H54O4	617924
C34H54O4	622537
C34H54O4	622538
C34H54O4	645476
C34H54O4	1137741
C34H54O4	1158886
C34H54O4	1271429
C34H54O4	1271562
C34H54O4	1338482
C34H54O4	1340017
C34H54O4	1604076
C34H54O4	1758618
C34H54O4	1779526
C34H54O4	1947644
C34H54O4	1948027
C24H48O4	710198
C24H46O3	140062
C25H48O4	351790
C25H48O4	1267609
C25H48O4	1336942
C25H48O4	1672541
C21H42O2	160271
C21H42O2	161052
C21H42O2	161087
C21H42O2	347841
C21H42O2	650768
C23H46O4	714423
C30H48O3	1763
C30H48O3	49135
C30H48O3	63295
C30H48O3	68661
C30H48O3	71066
C30H48O3	84443
C30H48O3	85319
C30H48O3	85359
C30H48O3	155381
C30H48O3	156012
C30H48O3	171575
C30H48O3	172779
C30H48O3	177511
C30H48O3	201200
C30H48O3	260173
C30H48O3	284347
C30H48O3	297409
C30H48O3	302089
C30H48O3	319408
C30H48O3	325809
C30H48O3	327741
C30H48O3	347948
C30H48O3	348101
C30H48O3	348369
C30H48O3	372676
C30H48O3	372700
C30H48O3	376191
C30H48O3	399685
C30H48O3	399707
C30H48O3	410955
C30H48O3	424992
C30H48O3	442509
C30H48O3	442538
C30H48O3	442549
C30H48O3	443281
C30H48O3	443282
C30H48O3	443564
C30H48O3	443581
C30H48O3	443637
C30H48O3	443687
C30H48O3	444084
C30H48O3	445332
C30H48O3	446451
C30H48O3	454240
C30H48O3	454242
C30H48O3	461529
C30H48O3	461556
C30H48O3	462152
C30H48O3	462288
C30H48O3	462744
C30H48O3	463417
C30H48O3	463714
C30H48O3	463946
C30H48O3	465022
C30H48O3	465148
C30H48O3	465488
C30H48O3	465590
C30H48O3	465729
C30H48O3	481200
C30H48O3	481254
C30H48O3	482201
C30H48O3	483400
C30H48O3	484063
C30H48O3	484504
C30H48O3	484510
C30H48O3	484629
C30H48O3	496009
C30H48O3	499571
C30H48O3	502083
C30H48O3	502667
C30H48O3	507699
C30H48O3	508130
C30H48O3	508695
C30H48O3	510554
C30H48O3	521001
C30H48O3	558464
C30H48O3	560661
C30H48O3	562524
C30H48O3	567792
C30H48O3	617678
C30H48O3	617893
C30H48O3	617917
C30H48O3	617920
C30H48O3	618918
C30H48O3	618919
C30H48O3	618963
C30H48O3	627604
C30H48O3	645126
C30H48O3	704317
C30H48O3	740551
C30H48O3	742414
C30H48O3	819691
C30H48O3	837530
C30H48O3	860338
C30H48O3	979191
C30H48O3	1056190
C30H48O3	1056258
C30H48O3	1056405
C30H48O3	1160068
C30H48O3	1175919
C30H48O3	1179486
C30H48O3	1263214
C30H48O3	1269545
C30H48O3	1301011
C30H48O3	1338293
C30H48O3	1346194
C30H48O3	1348762
C30H48O3	1379337
C30H48O3	1420421
C30H48O3	1489419
C30H48O3	1521438
C30H48O3	1521439
C30H48O3	1548546
C30H48O3	1549182
C30H48O3	1565905
C30H48O3	1613649
C30H48O3	1613651
C30H48O3	1614584
C30H48O3	1614589
C30H48O3	1614590
C30H48O3	1749656
C30H48O3	1758609
C30H48O3	1759640
C30H48O3	1759642
C30H48O3	1759643
C30H48O3	1759647
C30H48O3	1759649
C30H48O3	1790564
C30H48O3	1797516
C30H48O3	1817972
C30H48O3	1948002
C30H48O3	1948013
C30H48O3	1949439
C30H48O3	1949445
C30H48O3	1970200
C30H48O3	1970202
C22H42O2	227246
C22H42O2	591402
C22H42O2	598581
C22H42O2	598709
C22H42O2	650108
C22H42O2	1311775
C22H42O2	1430611
C22H42O2	1611140
C22H42O2	1672063
C22H42O2	1672465
C22H42O2	1820535
C28H52O7	1151052
C20H40O2	226908
C20H40O2	347632
C20H40O2	516087
C20H40O2	591403
C20H40O2	650109
C20H40O2	687738
C20H40O2	779838
C20H40O2	1306572
C20H40O2	1673274
C21H42O3	234058
C21H42O3	314924
C21H42O3	975550
C22H44O4	1316033
C24H48O6	340055
C24H48O6	1333721
C30H48O4	42354
C30H48O4	85096
C30H48O4	126141
C30H48O4	171476
C30H48O4	171621
C30H48O4	260138
C30H48O4	283874
C30H48O4	300580
C30H48O4	338843
C30H48O4	339453
C30H48O4	348297
C30H48O4	348305
C30H48O4	384946
C30H48O4	399107
C30H48O4	399211
C30H48O4	399212
C30H48O4	399214
C30H48O4	413489
C30H48O4	442510
C30H48O4	442569
C30H48O4	443283
C30H48O4	443554
C30H48O4	443555
C30H48O4	443683
C30H48O4	443685
C30H48O4	445348
C30H48O4	445367
C30H48O4	445368
C30H48O4	445389
C30H48O4	446131
C30H48O4	446132
C30H48O4	446306
C30H48O4	446436
C30H48O4	446450
C30H48O4	459339
C30H48O4	461506
C30H48O4	461847
C30H48O4	462076
C30H48O4	462335
C30H48O4	463336
C30H48O4	463798
C30H48O4	463945
C30H48O4	464317
C30H48O4	464432
C30H48O4	469582
C30H48O4	469639
C30H48O4	469710
C30H48O4	481255
C30H48O4	481256
C30H48O4	482175
C30H48O4	482424
C30H48O4	483139
C30H48O4	483140
C30H48O4	483368
C30H48O4	483382
C30H48O4	483383
C30H48O4	483644
C30H48O4	483649
C30H48O4	484762
C30H48O4	488728
C30H48O4	499570
C30H48O4	499622
C30H48O4	502601
C30H48O4	502744
C30H48O4	502777
C30H48O4	502791
C30H48O4	502792
C30H48O4	503589
C30H48O4	503843
C30H48O4	504053
C30H48O4	504076
C30H48O4	504077
C30H48O4	504152
C30H48O4	505001
C30H48O4	507698
C30H48O4	507988
C30H48O4	513819
C30H48O4	558845
C30H48O4	558854
C30H48O4	559826
C30H48O4	562073
C30H48O4	564177
C30H48O4	567805
C30H48O4	568727
C30H48O4	568733
C30H48O4	569644
C30H48O4	577340
C30H48O4	617892
C30H48O4	618361
C30H48O4	618435
C30H48O4	618827
C30H48O4	618889
C30H48O4	618961
C30H48O4	618962
C30H48O4	710948
C30H48O4	819271
C30H48O4	819292
C30H48O4	859937
C30H48O4	864518
C30H48O4	908742
C30H48O4	918363
C30H48O4	937003
C30H48O4	983085
C30H48O4	1056246
C30H48O4	1056248
C30H48O4	1079348
C30H48O4	1114554
C30H48O4	1145471
C30H48O4	1173115
C30H48O4	1179437
C30H48O4	1227432
C30H48O4	1263213
C30H48O4	1265209
C30H48O4	1267400
C30H48O4	1267401
C30H48O4	1267402
C30H48O4	1337037
C30H48O4	1337043
C30H48O4	1339093
C30H48O4	1355486
C30H48O4	1356558
C30H48O4	1479145
C30H48O4	1479382
C30H48O4	1487237
C30H48O4	1512474
C30H48O4	1512475
C30H48O4	1512477
C30H48O4	1512478
C30H48O4	1521752
C30H48O4	1563425
C30H48O4	1563426
C30H48O4	1563428
C30H48O4	1573483
C30H48O4	1573485
C30H48O4	1574640
C30H48O4	1580423
C30H48O4	1581157
C30H48O4	1581159
C30H48O4	1617675
C30H48O4	1620911
C30H48O4	1627987
C30H48O4	1781526
C30H48O4	1786533
C30H48O4	1790557
C30H48O4	1790558
C30H48O4	1790563
C30H48O4	1825961
C30H48O4	1925472
C30H48O4	1947453
C30H48O4	1947454
C30H48O4	1948051
C30H48O4	1948052
C30H48O4	1971957
C30H48O4	2079915
C30H48O4	2079916
C30H48O4	2079917
C30H48O4	2083573
C31H50O5	22557
C31H50O5	136176
C31H50O5	391123
C31H50O5	443568
C31H50O5	464570
C31H50O5	481237
C31H50O5	481241
C31H50O5	567693
C31H50O5	602866
C31H50O5	1067402
C31H50O5	1148782
C31H50O5	1262384
C31H50O5	1263215
C31H50O5	1366703
C31H50O5	1366704
C31H50O5	1563719
C31H50O5	1565904
C31H50O5	1793312
C31H50O5	1840343
C31H50O5	1840350
C31H50O5	1966465
C21H40O2	122291
C21H40O2	274587
C21H40O2	591404
C21H40O2	598578
C21H40O2	598647
C21H40O2	598711
C21H40O2	1430610
C21H40O2	1463750
C21H40O2	1476364
C22H42O3	21765
C22H42O3	109851
C22H42O3	514846
C22H42O3	1277992
C22H42O3	1362851
C22H42O3	1786374
C23H44O4	104128
C23H44O4	507287
C23H44O4	1058235
C23H44O4	1267517
C23H44O4	1279620
C23H44O4	1279621
C24H46O5	259836
C24H46O5	260263
C27H46O4	66426
C27H46O4	163699
C27H46O4	168579
C27H46O4	231455
C27H46O4	281476
C27H46O4	335853
C27H46O4	388146
C27H46O4	425320
C27H46O4	484747
C27H46O4	502997
C27H46O4	504210
C27H46O4	505623
C27H46O4	557293
C27H46O4	559003
C27H46O4	562490
C27H46O4	566103
C27H46O4	701414
C27H46O4	703813
C27H46O4	707086
C27H46O4	1175189
C27H46O4	1365802
C27H46O4	1365806
C27H46O4	1594850
C27H46O4	1594851
C27H46O4	1594852
C27H46O4	1594853
C27H46O4	1594881
C27H46O4	1594884
C27H46O4	1594885
C27H46O4	1594890
C27H46O4	1627515
C27H46O4	1741437
C27H46O4	1741438
C27H46O4	1741441
C27H46O4	1741442
C27H46O4	1789010
C27H46O4	1831556
C28H48O5	463468
C28H48O5	463481
C28H48O5	505593
C28H48O5	505594
C28H48O5	1283850
C28H48O5	1288658
C28H48O5	1362786
C28H48O5	1594874
C28H48O5	1594877
C28H48O5	1594879
C28H48O5	1594883
C28H48O5	1798483
C24H44O4	710408
C24H44O4	1277834
C24H44O4	1947343
C24H44O4	1947350
C19H38O2	227012
C19H38O2	227244
C19H38O2	348257
C19H38O2	348266
C19H38O2	650107
C19H38O2	740483
C19H38O2	1314604
C19H38O2	1318791
C19H38O2	1327156
C29H46O4	116545
C29H46O4	126645
C29H46O4	267338
C29H46O4	267340
C29H46O4	291685
C29H46O4	431505
C29H46O4	432132
C29H46O4	442762
C29H46O4	461843
C29H46O4	462246
C29H46O4	463837
C29H46O4	487151
C29H46O4	567622
C29H46O4	645473
C29H46O4	645553
C29H46O4	1145470
C29H46O4	1149249
C29H46O4	1161799
C29H46O4	1171689
C29H46O4	1345098
C29H46O4	1356544
C29H46O4	1356548
C29H46O4	1575242
C29H46O4	1575243
C29H46O4	1575244
C29H46O4	1575245
C29H46O4	1588693
C29H46O4	1609742
C29H46O4	1614658
C29H46O4	1628014
C29H46O4	1628058
C29H46O4	2077795
C30H48O5	22888
C30H48O5	110845
C30H48O5	117363
C30H48O5	171478
C30H48O5	258263
C30H48O5	379187
C30H48O5	405797
C30H48O5	405800
C30H48O5	433672
C30H48O5	444485
C30H48O5	445350
C30H48O5	446145
C30H48O5	461848
C30H48O5	461864
C30H48O5	463762
C30H48O5	464284
C30H48O5	464300
C30H48O5	464568
C30H48O5	464569
C30H48O5	464873
C30H48O5	465352
C30H48O5	469581
C30H48O5	469583
C30H48O5	469711
C30H48O5	469844
C30H48O5	481238
C30H48O5	481670
C30H48O5	481994
C30H48O5	484098
C30H48O5	484763
C30H48O5	505785
C30H48O5	506289
C30H48O5	506309
C30H48O5	507346
C30H48O5	556888
C30H48O5	560253
C30H48O5	560265
C30H48O5	567557
C30H48O5	569637
C30H48O5	569638
C30H48O5	594608
C30H48O5	626171
C30H48O5	709891
C30H48O5	710301
C30H48O5	710897
C30H48O5	819176
C30H48O5	912404
C30H48O5	988257
C30H48O5	1054174
C30H48O5	1063561
C30H48O5	1142970
C30H48O5	1144249
C30H48O5	1145472
C30H48O5	1160366
C30H48O5	1179433
C30H48O5	1245269
C30H48O5	1250436
C30H48O5	1250437
C30H48O5	1338759
C30H48O5	1470906
C30H48O5	1491395
C30H48O5	1521751
C30H48O5	1548036
C30H48O5	1563709
C30H48O5	1563710
C30H48O5	1563717
C30H48O5	1563718
C30H48O5	1563739
C30H48O5	1563740
C30H48O5	1573484
C30H48O5	1578810
C30H48O5	1614458
C30H48O5	1616292
C30H48O5	1620912
C30H48O5	1738207
C30H48O5	1738210
C30H48O5	1738695
C30H48O5	1757403
C30H48O5	1757404
C30H48O5	1781527
C30H48O5	1793315
C30H48O5	1794192
C30H48O5	1794195
C30H48O5	1794197
C30H48O5	1797593
C30H48O5	1840342
C30H48O5	1840369
C30H48O5	1949452
C30H48O5	1970201
C30H48O5	2059576
C31H50O6	6508
C31H50O6	134635
C31H50O6	181159
C31H50O6	181188
C31H50O6	248658
C31H50O6	382090
C31H50O6	395219
C31H50O6	445330
C31H50O6	452570
C31H50O6	481236
C31H50O6	498655
C31H50O6	1067401
C31H50O6	1138151
C31H50O6	1175187
C31H50O6	1262383
C31H50O6	1359303
C31H50O6	1359360
C31H50O6	1963286
C31H50O6	1963287
C31H50O6	2079912
C20H38O2	213962
C20H38O2	598580
C20H38O2	598646
C20H38O2	649206
C20H38O2	1304063
C20H38O2	1310154
C20H38O2	1311424
C20H38O2	1378559
C20H38O2	1430609
C23H44O5	1212361
C24H46O6	39654
C24H46O6	1379815
C24H46O6	1675408
C27H46O5	231404
C27H46O5	231510
C27H46O5	444475
C27H46O5	465099
C27H46O5	465113
C27H46O5	504814
C27H46O5	505650
C27H46O5	555588
C27H46O5	560795
C27H46O5	560803
C27H46O5	566122
C27H46O5	574111
C27H46O5	574273
C27H46O5	1365791
C27H46O5	1365799
C24H44O5	35602
C24H44O5	197895
C24H44O5	270087
C24H44O5	277363
C24H44O5	506242
C24H44O5	1160778
C26H48O7	1523365
C28H46O5	48423
C28H46O5	67054
C28H46O5	231055
C28H46O5	231967
C28H46O5	258364
C28H46O5	465349
C28H46O5	482706
C28H46O5	482953
C28H46O5	482969
C28H46O5	484322
C28H46O5	503384
C28H46O5	507575
C28H46O5	625445
C28H46O5	625548
C28H46O5	626474
C28H46O5	1579398
C28H46O5	1733648
C28H46O5	1952572
C28H46O5	1952573
C28H46O5	1952577
C19H38O3	313419
C19H38O3	314738
C19H38O3	335993
C19H38O3	1411646
C20H40O4	39660
C27H48O7	461859
C28H44O4	63343
C28H44O4	82281
C28H44O4	84373
C28H44O4	84976
C28H44O4	116546
C28H44O4	349159
C28H44O4	349193
C28H44O4	378005
C28H44O4	461844
C28H44O4	463334
C28H44O4	502823
C28H44O4	602326
C28H44O4	603530
C28H44O4	1144802
C28H44O4	1150917
C28H44O4	1333370
C28H44O4	1614659
C28H44O4	1799679
C28H44O4	1841985
C28H44O4	1841989
C29H46O5	117366
C29H46O5	118153
C29H46O5	197892
C29H46O5	442889
C29H46O5	443701
C29H46O5	463544
C29H46O5	465348
C29H46O5	484097
C29H46O5	502357
C29H46O5	563937
C29H46O5	1142989
C29H46O5	1142991
C29H46O5	1142992
C29H46O5	1142993
C29H46O5	1142994
C29H46O5	1356545
C29H46O5	1356547
C29H46O5	1738206
C29H46O5	1738694
C29H46O5	1757402
C29H46O5	1798570
C29H46O5	1966467
C29H46O5	1970204
C30H48O6	22896
C30H48O6	442622
C30H48O6	444483
C30H48O6	450770
C30H48O6	462361
C30H48O6	465402
C30H48O6	482515
C30H48O6	499684
C30H48O6	499686
C30H48O6	502366
C30H48O6	503618
C30H48O6	505820
C30H48O6	506290
C30H48O6	506308
C30H48O6	617753
C30H48O6	617754
C30H48O6	617826
C30H48O6	687886
C30H48O6	688743
C30H48O6	740109
C30H48O6	801076
C30H48O6	1054177
C30H48O6	1054183
C30H48O6	1103464
C30H48O6	1120529
C30H48O6	1138148
C30H48O6	1138150
C30H48O6	1142971
C30H48O6	1314470
C30H48O6	1345096
C30H48O6	1364890
C30H48O6	1365198
C30H48O6	1365203
C30H48O6	1427964
C30H48O6	1486621
C30H48O6	1557325
C30H48O6	1561962
C30H48O6	1569090
C30H48O6	1959682
C30H48O6	1963289
C30H48O6	1963290
C30H48O6	2059581
C19H36O2	4631
C19H36O2	227245
C19H36O2	465734
C19H36O2	598648
C19H36O2	1430608
C19H36O2	1797109
C20H38O3	109308
C20H38O3	109347
C20H38O3	109847
C20H38O3	142148
C20H38O3	213946
C20H38O3	214409
C20H38O3	260294
C20H38O3	1163772
C20H38O3	1324925
C20H38O3	1672043
C20H38O3	1786372
C20H38O3	1786375
C20H38O3	1786376
C21H40O4	101443
C21H40O4	352014
C21H40O4	426871
C21H40O4	482496
C21H40O4	507292
C21H40O4	507294
C21H40O4	618887
C21H40O4	1160774
C21H40O4	1277392
C21H40O4	1277393
C21H40O4	1277394
C21H40O4	1277395
C21H40O4	1485847
C21H40O4	1671491
C21H40O4	1674227
C21H40O4	1675380
C21H40O4	1741065
C21H40O4	1786973
C22H42O5	55466
C22H42O5	258892
C22H42O5	259835
C22H42O5	259837
C24H46O7	556967
C24H46O7	1672555
C24H46O7	1949477
C27H46O6	504684
C27H46O6	504813
C27H46O6	504829
C27H46O6	600597
C27H46O6	600598
C30H46O5	22560
C30H46O5	258267
C30H46O5	431549
C30H46O5	442844
C30H46O5	443181
C30H46O5	443182
C30H46O5	444781
C30H46O5	445009
C30H46O5	445551
C30H46O5	446563
C30H46O5	446590
C30H46O5	451011
C30H46O5	461613
C30H46O5	462617
C30H46O5	462636
C30H46O5	464874
C30H46O5	465248
C30H46O5	465551
C30H46O5	465564
C30H46O5	466439
C30H46O5	469516
C30H46O5	469709
C30H46O5	492633
C30H46O5	492634
C30H46O5	498448
C30H46O5	499990
C30H46O5	502562
C30H46O5	502563
C30H46O5	502765
C30H46O5	505262
C30H46O5	506324
C30H46O5	567580
C30H46O5	567771
C30H46O5	617891
C30H46O5	618274
C30H46O5	618360
C30H46O5	709497
C30H46O5	709597
C30H46O5	709693
C30H46O5	710787
C30H46O5	710843
C30H46O5	1054176
C30H46O5	1054800
C30H46O5	1059808
C30H46O5	1059839
C30H46O5	1157734
C30H46O5	1178938
C30H46O5	1278028
C30H46O5	1278029
C30H46O5	1278030
C30H46O5	1291791
C30H46O5	1291811
C30H46O5	1324528
C30H46O5	1325541
C30H46O5	1338754
C30H46O5	1338755
C30H46O5	1338756
C30H46O5	1338760
C30H46O5	1345095
C30H46O5	1366285
C30H46O5	1366286
C30H46O5	1499644
C30H46O5	1514695
C30H46O5	1525964
C30H46O5	1557326
C30H46O5	1557330
C30H46O5	1561537
C30H46O5	1561543
C30H46O5	1563423
C30H46O5	1566739
C30H46O5	1566740
C30H46O5	1566741
C30H46O5	1566743
C30H46O5	1566744
C30H46O5	1578616
C30H46O5	1578811
C30H46O5	1614488
C30H46O5	1738691
C30H46O5	1794193
C30H46O5	1794194
C30H46O5	1949423
C30H46O5	1951969
C30H46O5	1952750
C30H46O5	1952752
C30H46O5	1963288
C30H46O5	1970014
C30H46O5	1970207
C30H46O5	2059577
C30H46O5	2059579
C20H36O2	4520
C20H36O2	52040
C20H36O2	52043
C20H36O2	95382
C20H36O2	143176
C20H36O2	232805
C20H36O2	260511
C20H36O2	378090
C20H36O2	445199
C20H36O2	503631
C20H36O2	504565
C20H36O2	598569
C20H36O2	649236
C20H36O2	712277
C20H36O2	753765
C20H36O2	793424
C20H36O2	1058876
C20H36O2	1160772
C20H36O2	1222836
C20H36O2	1320833
C20H36O2	1378508
C20H36O2	1444034
C20H36O2	1583931
C20H36O2	1782824
C20H36O2	1820539
C20H36O2	1844306
C20H36O2	2075206
C22H40O4	100951
C22H40O4	188955
C22H40O4	188982
C22H40O4	188985
C22H40O4	277730
C22H40O4	328432
C22H40O4	328438
C22H40O4	328439
C22H40O4	426233
C22H40O4	464915
C22H40O4	507295
C22H40O4	507574
C22H40O4	1160783
C22H40O4	1307574
C22H40O4	1321774
C22H40O4	1383581
C22H40O4	1496643
C24H44O6	62889
C24H44O6	247428
C24H44O6	382306
C24H44O6	1234758
C24H44O6	1322117
C24H44O6	1379544
C24H44O6	1387332
C25H46O7	1945926
C19H38O4	618061
C19H38O4	740954
C19H38O4	1319114
C19H38O4	1605854
C19H38O4	1605855
C19H38O4	1741083
C26H46O7	277059
C26H46O7	340515
C28H44O5	84341
C28H44O5	116557
C28H44O5	117400
C28H44O5	118112
C28H44O5	231299
C28H44O5	231382
C28H44O5	231405
C28H44O5	231653
C28H44O5	251228
C28H44O5	257997
C28H44O5	258298
C28H44O5	420072
C28H44O5	425146
C28H44O5	425282
C28H44O5	428105
C28H44O5	465331
C28H44O5	482967
C28H44O5	482968
C28H44O5	484323
C28H44O5	502109
C28H44O5	504864
C28H44O5	555186
C28H44O5	578797
C28H44O5	687889
C28H44O5	688810
C28H44O5	709128
C28H44O5	1298423
C28H44O5	1738205
C28H44O5	1738687
C28H44O5	1757405
C28H44O5	1798566
C28H44O5	1799683
C28H44O5	1951946
C29H46O6	6449
C29H46O6	446591
C29H46O6	461504
C29H46O6	461759
C29H46O6	482988
C29H46O6	617864
C29H46O6	1138147
C29H46O6	1138149
C29H46O6	1627839
C19H36O3	109345
C19H36O3	325209
C19H36O3	598270
C19H36O3	1549403
C19H36O3	1672441
C21H40O5	59963
C21H40O5	258893
C21H40O5	344516
C21H40O5	411906
C21H40O5	1312120
C21H40O5	1675448
C21H40O5	1728069
C21H40O5	2093585
C22H42O6	339848
C22H42O6	1297254
C22H42O6	1379784
C22H42O6	1674967
C22H42O6	1675585
C22H42O6	1942870
C24H40O4	2666
C24H40O4	82545
C24H40O4	263250
C24H40O4	263251
C24H40O4	318695
C24H40O4	345877
C24H40O4	345900
C24H40O4	373574
C24H40O4	404691
C24H40O4	441982
C24H40O4	441984
C24H40O4	442013
C24H40O4	442045
C24H40O4	442077
C24H40O4	462675
C24H40O4	462676
C24H40O4	462708
C24H40O4	462709
C24H40O4	463751
C24H40O4	476692
C24H40O4	506279
C24H40O4	510004
C24H40O4	518711
C24H40O4	518712
C24H40O4	554539
C24H40O4	556284
C24H40O4	560935
C24H40O4	696037
C24H40O4	703645
C24H40O4	709893
C24H40O4	819257
C24H40O4	863509
C24H40O4	897468
C24H40O4	944067
C24H40O4	1279020
C24H40O4	1306689
C24H40O4	1363092
C24H40O4	1368031
C24H40O4	1479054
C24H40O4	1529494
C24H40O4	1533239
C24H40O4	1536672
C24H40O4	1590902
C24H40O4	1590903
C24H40O4	1594230
C24H40O4	1594896
C24H40O4	1616443
C24H40O4	1741429
C24H40O4	1741435
C24H40O4	1741436
C24H40O4	1751779
C24H40O4	1751812
C24H40O4	1789008
C24H40O4	1794216
C24H40O4	1797481
C24H40O4	1797588
C24H40O4	1825665
C24H40O4	1839550
C24H40O4	1839562
C24H40O4	2075207
C27H46O7	282562
C27H46O7	600673
C27H46O7	1359381
C27H46O7	1387436
C27H46O7	1595362
C29H44O5	336051
C29H44O5	349473
C29H44O5	378100
C29H44O5	444780
C29H44O5	445014
C29H44O5	450875
C29H44O5	461624
C29H44O5	502364
C29H44O5	820276
C29H44O5	1056307
C29H44O5	1142988
C29H44O5	1178939
C29H44O5	1178942
C29H44O5	1178943
C29H44O5	1305869
C29H44O5	1314487
C29H44O5	1470852
C29H44O5	1522271
C29H44O5	1613092
C29H44O5	1613093
C29H44O5	1738690
C29H44O5	1827560
C29H44O5	1827561
C29H44O5	1844518
C29H44O5	1844519
C29H44O5	1964375
C30H46O6	84742
C30H46O6	98872
C30H46O6	425629
C30H46O6	444796
C30H46O6	445010
C30H46O6	446542
C30H46O6	446562
C30H46O6	450124
C30H46O6	462616
C30H46O6	465332
C30H46O6	469515
C30H46O6	484206
C30H46O6	504078
C30H46O6	569639
C30H46O6	569651
C30H46O6	569654
C30H46O6	626582
C30H46O6	1053100
C30H46O6	1054179
C30H46O6	1079752
C30H46O6	1170893
C30H46O6	1250431
C30H46O6	1265768
C30H46O6	1302865
C30H46O6	1306709
C30H46O6	1359427
C30H46O6	1557328
C30H46O6	1557331
C30H46O6	1563741
C30H46O6	1582169
C30H46O6	1614489
C30H46O6	1614490
C30H46O6	1742468
C30H46O6	1794190
C30H46O6	1794191
C30H46O6	1821858
C30H46O6	1840365
C30H46O6	1840368
C30H46O6	1925401
C30H46O6	1949419
C30H46O6	1963283
C30H46O6	1970198
C30H46O6	2059571
C30H46O6	2059580
C19H34O2	51448
C19H34O2	52044
C19H34O2	52066
C19H34O2	53041
C19H34O2	53042
C19H34O2	419633
C19H34O2	445184
C19H34O2	445185
C19H34O2	464827
C19H34O2	976675
C19H34O2	1264742
C19H34O2	1325566
C19H34O2	1328836
C19H34O2	1463394
C19H34O2	1673157
C19H34O2	2010338
C20H36O3	52046
C20H36O3	52753
C20H36O3	53485
C20H36O3	53514
C20H36O3	109348
C20H36O3	142845
C20H36O3	142883
C20H36O3	142885
C20H36O3	142920
C20H36O3	190178
C20H36O3	213828
C20H36O3	214101
C20H36O3	214131
C20H36O3	214313
C20H36O3	465427
C20H36O3	647818
C20H36O3	649208
C20H36O3	858474
C20H36O3	1163768
C20H36O3	1163769
C20H36O3	1163770
C20H36O3	1163771
C20H36O3	1163773
C20H36O3	1163774
C20H36O3	1163775
C20H36O3	1163776
C20H36O3	1167611
C20H36O3	1512114
C20H36O3	1512115
C20H36O3	1512117
C20H36O3	1512118
C20H36O3	1583930
C20H36O3	1732496
C20H36O3	1797931
C20H36O3	1947342
C20H36O3	2051723
C21H38O4	277762
C21H38O4	278365
C21H38O4	316096
C21H38O4	316124
C21H38O4	365365
C21H38O4	425545
C21H38O4	426829
C21H38O4	464914
C21H38O4	485261
C21H38O4	503972
C21H38O4	504134
C21H38O4	505113
C21H38O4	1160782
C21H38O4	1362852
C21H38O4	1378846
C21H38O4	1444033
C21H38O4	1496642
C21H38O4	1540850
C21H38O4	1763650
C21H38O4	1947349
C21H38O4	1952768
C22H40O5	39952
C22H40O5	109815
C22H40O5	127309
C22H40O5	226676
C22H40O5	226678
C22H40O5	226686
C22H40O5	231252
C22H40O5	231394
C22H40O5	231654
C22H40O5	241544
C22H40O5	241646
C22H40O5	456968
C22H40O5	1160776
C22H40O5	1742387
C23H42O6	219118
C23H42O6	219194
C23H42O6	246786
C23H42O6	277041
C23H42O6	1742660
C26H42O5	670
C26H42O5	81142
C26H42O5	116588
C26H42O5	257943
C26H42O5	258341
C26H42O5	263791
C26H42O5	288991
C26H42O5	461777
C26H42O5	502204
C26H42O5	507550
C26H42O5	625443
C26H42O5	625444
C26H42O5	681974
C26H42O5	1038608
C26H42O5	1952575
C26H42O5	1952576
C26H42O5	1952579
C27H44O6	3169
C27H44O6	6547
C27H44O6	6591
C27H44O6	116679
C27H44O6	251129
C27H44O6	461733
C27H44O6	465025
C27H44O6	560767
C27H44O6	564281
C27H44O6	880781
C27H44O6	1180715
C27H44O6	1222195
C27H44O6	1364803
C27H44O6	1364805
C27H44O6	1627799
C27H44O6	1797458
C27H44O6	1825709
C27H44O6	1825933
C27H44O6	1839478
C27H44O6	1839479
C28H46O7	194139
C28H46O7	379733
C28H46O7	379734
C28H46O7	421117
C28H46O7	428186
C20H34O2	37657
C20H34O2	63928
C20H34O2	66820
C20H34O2	119934
C20H34O2	142837
C20H34O2	142931
C20H34O2	182621
C20H34O2	182980
C20H34O2	218082
C20H34O2	260077
C20H34O2	269182
C20H34O2	368175
C20H34O2	379869
C20H34O2	401214
C20H34O2	401215
C20H34O2	401216
C20H34O2	419626
C20H34O2	425464
C20H34O2	429097
C20H34O2	431018
C20H34O2	444072
C20H34O2	444589
C20H34O2	445007
C20H34O2	446222
C20H34O2	463389
C20H34O2	463675
C20H34O2	468543
C20H34O2	481846
C20H34O2	482025
C20H34O2	482041
C20H34O2	482501
C20H34O2	483560
C20H34O2	484087
C20H34O2	485051
C20H34O2	485295
C20H34O2	502827
C20H34O2	503632
C20H34O2	503633
C20H34O2	504548
C20H34O2	504753
C20H34O2	508318
C20H34O2	554710
C20H34O2	556451
C20H34O2	562181
C20H34O2	591836
C20H34O2	598570
C20H34O2	599645
C20H34O2	625840
C20H34O2	650340
C20H34O2	701761
C20H34O2	713821
C20H34O2	794168
C20H34O2	945162
C20H34O2	951451
C20H34O2	1065287
C20H34O2	1072458
C20H34O2	1137397
C20H34O2	1206412
C20H34O2	1289077
C20H34O2	1292287
C20H34O2	1327063
C20H34O2	1444740
C20H34O2	1486578
C20H34O2	1549336
C20H34O2	1572810
C20H34O2	1577982
C20H34O2	1580790
C20H34O2	1592142
C20H34O2	1627977
C20H34O2	1732497
C20H34O2	1750123
C20H34O2	1754735
C20H34O2	1821561
C20H34O2	1821562
C20H34O2	1822468
C20H34O2	1841088
C20H34O2	1844482
C20H34O2	1926411
C20H34O2	1955827
C20H34O2	1959821
C20H34O2	2078230
C22H38O4	2910
C22H38O4	121823
C22H38O4	143208
C22H38O4	188289
C22H38O4	353832
C22H38O4	378091
C22H38O4	425341
C22H38O4	464913
C22H38O4	504146
C22H38O4	505111
C22H38O4	505234
C22H38O4	506264
C22H38O4	507291
C22H38O4	1609382
C22H38O4	1738973
C22H38O4	1738974
C22H38O4	1738995
C22H38O4	1738996
C24H42O6	382273
C24H42O6	600301
C24H42O6	600371
C24H42O6	600440
C24H42O6	600442
C27H42O5	116528
C27H42O5	228837
C27H42O5	228898
C27H42O5	347004
C27H42O5	349572
C27H42O5	362029
C27H42O5	362058
C27H42O5	362075
C27H42O5	362083
C27H42O5	363998
C27H42O5	378133
C27H42O5	420617
C27H42O5	420618
C27H42O5	436075
C27H42O5	462304
C27H42O5	463524
C27H42O5	463977
C27H42O5	465698
C27H42O5	484661
C27H42O5	487111
C27H42O5	500772
C27H42O5	506020
C27H42O5	645337
C27H42O5	794528
C27H42O5	1144801
C27H42O5	1263333
C27H42O5	1263334
C27H42O5	1291523
C27H42O5	1315089
C27H42O5	1324379
C27H42O5	1364812
C27H42O5	1733647
C27H42O5	1798567
C27H42O5	1825922
C27H42O5	1966466
C28H44O6	2900
C28H44O6	428104
C28H44O6	428144
C28H44O6	646183
C28H44O6	1138146
C28H44O6	1950148
C28H44O6	1950149
C28H44O6	1950151
C28H44O6	2032439
C17H32O2	344388
C17H32O2	375737
C17H32O2	1430606
C17H32O2	1463749
C17H32O2	1476370
C17H32O2	1549277
C17H32O2	1675215
C19H36O4	40001
C19H36O4	101078
C19H36O4	313840
C19H36O4	618705
C19H36O4	618706
C19H36O4	867297
C19H36O4	1362850
C19H36O4	1485846
C19H36O4	1486134
C19H36O4	1522705
C19H36O4	1741062
C19H36O4	1741066
C19H36O4	1741067
C19H36O4	1741068
C19H36O4	1741069
C19H36O4	1741076
C19H36O4	1741077
C19H36O4	1786971
C19H36O4	1786972
C20H38O5	32627
C20H38O5	55467
C20H38O5	109381
C20H38O5	258891
C20H38O5	313844
C20H38O5	1485841
C20H38O5	1741802
C20H38O5	1741803
C21H40O6	339898
C21H40O6	1549395
C23H38O4	74471
C23H38O4	163302
C23H38O4	180962
C23H38O4	181411
C23H38O4	202403
C23H38O4	202465
C23H38O4	202518
C23H38O4	249262
C23H38O4	286358
C23H38O4	392776
C23H38O4	426742
C23H38O4	442007
C23H38O4	446105
C23H38O4	446640
C23H38O4	446641
C23H38O4	465925
C23H38O4	476840
C23H38O4	503614
C23H38O4	506280
C23H38O4	518624
C23H38O4	614522
C23H38O4	704459
C23H38O4	1013178
C23H38O4	1376768
C23H38O4	1379380
C23H38O4	1571701
C23H38O4	1595350
C23H38O4	1616976
C23H38O4	1627170
C23H38O4	1738989
C23H38O4	1738990
C23H38O4	1740980
C23H38O4	1740981
C23H38O4	1751783
C23H38O4	1751803
C23H38O4	1751804
C23H38O4	1751843
C23H38O4	1753372
C23H38O4	1781965
C23H38O4	1839372
C23H38O4	1839549
C23H38O4	1839561
C23H38O4	1841706
C24H40O5	96925
C24H40O5	263159
C24H40O5	263164
C24H40O5	263226
C24H40O5	263632
C24H40O5	294262
C24H40O5	343964
C24H40O5	378096
C24H40O5	381303
C24H40O5	436967
C24H40O5	445645
C24H40O5	465040
C24H40O5	476694
C24H40O5	482834
C24H40O5	507299
C24H40O5	690075
C24H40O5	703879
C24H40O5	822013
C24H40O5	1045058
C24H40O5	1054068
C24H40O5	1248606
C24H40O5	1362705
C24H40O5	1363349
C24H40O5	1363614
C24H40O5	1512111
C24H40O5	1512112
C24H40O5	1578132
C24H40O5	1578133
C24H40O5	1578134
C24H40O5	1627368
C24H40O5	1627371
C24H40O5	1627531
C24H40O5	1627648
C24H40O5	1627737
C24H40O5	1844615
C24H40O5	2077880
C25H42O6	465026
C25H42O6	482143
C25H42O6	503660
C25H42O6	559761
C25H42O6	563301
C25H42O6	859309
C25H42O6	1267365
C25H42O6	1267383
C25H42O6	1798145
C25H42O6	1798146
C25H42O6	1798147
C25H42O6	1798157
C28H42O5	251815
C28H42O5	258801
C28H42O5	330241
C28H42O5	420071
C28H42O5	438350
C28H42O5	438388
C28H42O5	438390
C28H42O5	438391
C28H42O5	449488
C28H42O5	502108
C28H42O5	568731
C28H42O5	568737
C28H42O5	570020
C28H42O5	578807
C28H42O5	683575
C28H42O5	687890
C28H42O5	688811
C28H42O5	1144798
C28H42O5	1514693
C28H42O5	1514694
C28H42O5	1531082
C28H42O5	1557327
C28H42O5	1732983
C28H42O5	1738689
C28H42O5	1738697
C28H42O5	1796053
C28H42O5	1959426
C28H42O5	1964354
C28H42O5	2085627
C28H42O5	2085629
C29H44O6	363985
C29H44O6	419578
C29H44O6	420614
C29H44O6	461761
C29H44O6	462673
C29H44O6	482014
C29H44O6	568388
C29H44O6	644694
C29H44O6	646184
C29H44O6	1056306
C29H44O6	1056401
C29H44O6	1059807
C29H44O6	1064080
C29H44O6	1064111
C29H44O6	1144800
C29H44O6	1178940
C29H44O6	1178941
C29H44O6	1379181
C29H44O6	1613099
C29H44O6	1613100
C29H44O6	1731940
C29H44O6	1738204
C29H44O6	1738688
C29H44O6	1742467
C29H44O6	1790555
C30H46O7	251095
C30H46O7	251517
C30H46O7	251735
C30H46O7	382836
C30H46O7	382847
C30H46O7	421231
C30H46O7	425674
C30H46O7	446314
C30H46O7	463239
C30H46O7	483716
C30H46O7	503378
C30H46O7	505987
C30H46O7	519928
C30H46O7	554623
C30H46O7	554630
C30H46O7	559843
C30H46O7	565142
C30H46O7	565354
C30H46O7	617827
C30H46O7	944494
C30H46O7	1111412
C30H46O7	1265766
C30H46O7	1314617
C30H46O7	1323624
C30H46O7	1324432
C30H46O7	1327169
C30H46O7	1356559
C30H46O7	1368452
C30H46O7	1443209
C30H46O7	1547746
C30H46O7	1549048
C30H46O7	1840366
C30H46O7	1949219
C30H46O7	1949221
C30H46O7	1963292
C30H46O7	1963294
C30H46O7	2059575
C30H46O7	2083733
C19H34O3	44858
C19H34O3	52033
C19H34O3	52252
C19H34O3	52254
C19H34O3	52573
C19H34O3	142998
C19H34O3	243349
C19H34O3	267074
C19H34O3	328746
C19H34O3	385161
C19H34O3	387782
C19H34O3	510480
C19H34O3	820934
C19H34O3	1215657
C19H34O3	1248237
C19H34O3	1295857
C19H34O3	1355064
C19H34O3	1951667
C20H36O4	39818
C20H36O4	40128
C20H36O4	52065
C20H36O4	122877
C20H36O4	143055
C20H36O4	151557
C20H36O4	151608
C20H36O4	151674
C20H36O4	151773
C20H36O4	151774
C20H36O4	213802
C20H36O4	259278
C20H36O4	259337
C20H36O4	277724
C20H36O4	277935
C20H36O4	278067
C20H36O4	365356
C20H36O4	365357
C20H36O4	365366
C20H36O4	502700
C20H36O4	505405
C20H36O4	611474
C20H36O4	627394
C20H36O4	690142
C20H36O4	706228
C20H36O4	909653
C20H36O4	1160771
C20H36O4	1163777
C20H36O4	1163778
C20H36O4	1222387
C20H36O4	1741537
C20H36O4	1752637
C20H36O4	1825825
C21H38O5	11135
C21H38O5	11739
C21H38O5	39965
C21H38O5	59496
C21H38O5	87409
C21H38O5	242173
C21H38O5	252286
C21H38O5	281106
C21H38O5	314650
C21H38O5	340763
C21H38O5	1330575
C22H40O6	106868
C22H40O6	277085
C22H40O6	1058234
C22H40O6	1523359
C23H42O7	954160
C23H42O7	1293694
C26H42O6	2754
C26H42O6	3139
C26H42O6	375934
C26H42O6	379737
C26H42O6	465027
C26H42O6	483037
C26H42O6	483343
C26H42O6	558535
C26H42O6	1338945
C26H42O6	1359386
C26H42O6	1619937
C26H42O6	1619938
C26H42O6	1627164
C27H44O7	29004
C27H44O7	281870
C27H44O7	378219
C27H44O7	462133
C27H44O7	483107
C27H44O7	555553
C27H44O7	628394
C27H44O7	1087966
C27H44O7	1288963
C27H44O7	1359359
C27H44O7	1361346
C27H44O7	1361463
C27H44O7	1364802
C27H44O7	1364808
C27H44O7	1364809
C27H44O7	1364811
C27H44O7	1364816
C27H44O7	1364817
C27H44O7	1364818
C27H44O7	1531581
C27H44O7	1595393
C27H44O7	1627800
C27H44O7	1672385
C27H44O7	1797448
C27H44O7	2080612
C15H30O2	347965
C15H30O2	446431
C15H30O2	502272
C15H30O2	502273
C15H30O2	998600
C15H30O2	1266469
C15H30O2	1462610
C15H30O2	2046573
C16H32O3	40513
C16H32O3	314659
C16H32O3	505558
C16H32O3	1214494
C16H32O3	1447375
C17H34O4	40550
C17H34O4	336050
C17H34O4	462967
C18H36O5	466125
C18H36O5	466126
C29H42O5	229316
C29H42O5	325518
C29H42O5	378223
C29H42O5	450035
C29H42O5	462075
C29H42O5	462670
C29H42O5	481921
C29H42O5	492061
C29H42O5	581846
C29H42O5	618320
C29H42O5	1056309
C29H42O5	1056312
C29H42O5	1059803
C29H42O5	1169733
C29H42O5	1250473
C29H42O5	1359339
C29H42O5	1422650
C29H42O5	1530020
C29H42O5	1613097
C29H42O5	1613098
C29H42O5	1795758
C29H42O5	1964364
C30H44O6	69524
C30H44O6	69525
C30H44O6	70263
C30H44O6	361941
C30H44O6	361966
C30H44O6	443595
C30H44O6	446294
C30H44O6	446295
C30H44O6	461499
C30H44O6	461809
C30H44O6	469514
C30H44O6	481722
C30H44O6	482936
C30H44O6	494615
C30H44O6	503365
C30H44O6	613920
C30H44O6	1169738
C30H44O6	1171741
C30H44O6	1344602
C30H44O6	1356557
C30H44O6	1528738
C30H44O6	1607029
C30H44O6	1613088
C30H44O6	1613089
C30H44O6	1747988
C30H44O6	1817966
C30H44O6	1817967
C30H44O6	1945669
C30H44O6	1947651
C30H44O6	1947669
C30H44O6	1951964
C30H44O6	1951965
C30H44O6	1952744
C30H44O6	1970197
C30H44O6	2077647
C20H34O3	53376
C20H34O3	53378
C20H34O3	53453
C20H34O3	64996
C20H34O3	66873
C20H34O3	142569
C20H34O3	142792
C20H34O3	142801
C20H34O3	143177
C20H34O3	147208
C20H34O3	214410
C20H34O3	214420
C20H34O3	280385
C20H34O3	347249
C20H34O3	425432
C20H34O3	430844
C20H34O3	430847
C20H34O3	430876
C20H34O3	430951
C20H34O3	430984
C20H34O3	430987
C20H34O3	444073
C20H34O3	444095
C20H34O3	444098
C20H34O3	444591
C20H34O3	444592
C20H34O3	444608
C20H34O3	444609
C20H34O3	463863
C20H34O3	464093
C20H34O3	464123
C20H34O3	482026
C20H34O3	482028
C20H34O3	484215
C20H34O3	484216
C20H34O3	484217
C20H34O3	484237
C20H34O3	484721
C20H34O3	484722
C20H34O3	484807
C20H34O3	485052
C20H34O3	485053
C20H34O3	485070
C20H34O3	485071
C20H34O3	485073
C20H34O3	487509
C20H34O3	505497
C20H34O3	505681
C20H34O3	555436
C20H34O3	598237
C20H34O3	614465
C20H34O3	614719
C20H34O3	628050
C20H34O3	628051
C20H34O3	628052
C20H34O3	647874
C20H34O3	650669
C20H34O3	712327
C20H34O3	1065288
C20H34O3	1163765
C20H34O3	1163766
C20H34O3	1163767
C20H34O3	1311150
C20H34O3	1351432
C20H34O3	1441297
C20H34O3	1441299
C20H34O3	1442164
C20H34O3	1512113
C20H34O3	1512116
C20H34O3	1523023
C20H34O3	1549552
C20H34O3	1570062
C20H34O3	1580147
C20H34O3	1583932
C20H34O3	1748363
C20H34O3	1751849
C20H34O3	1780566
C20H34O3	1781958
C20H34O3	1786364
C20H34O3	1797929
C20H34O3	1825698
C20H34O3	1828593
C20H34O3	1829908
C20H34O3	1952764
C20H34O3	1953443
C20H34O3	1955749
C20H34O3	1955750
C20H34O3	1955836
C20H34O3	1971929
C20H34O3	2051724
C20H34O3	2052560
C21H36O4	121784
C21H36O4	122237
[truncated: 39,835 more rows]
