# Supplementary material for: Novel water-soluble lignin derivative BP-Cx-1: identification of components and screening of potential targets in silico and in vitro
Source: Oncotarget. 2018 Apr 6;9(26):18578–93. doi: 10.18632/oncotarget.24990 (PMC5915095; doi:10.18632/oncotarget.24990)
Supplement: Supplementary file 9 [file oncotarget-09-18578-s009.xlsx]

## Sheet: S9
Target	Name	hs_activity
A1	\A(.*)(\W*)A1(.*)receptor	1
A2A	\A(.*)(\W*)A2A(.*)receptor	1
alpha1	alpha(.*)1(.*)receptor	0
alpha2	alpha(.*)2(.*)receptor	1
beta1	adrenergic(.*)b1(.*)receptor	1
beta1	\A(.*)(\W*)beta(.*)1(.*)receptor	1
beta2	adrenergic(.*)b2(.*)receptor	1
beta2	\A(.*)(\W*)beta(.*)2(.*)receptor	1
AT2	Angiotensin(.*) receptor(.*)2	0
AT2	Angiotensin(.*)2(.*) receptor	0
AT2	\A(.*)(\W*)AT(.*)2(.*)receptor	0
B1	Bradykinin(.*)receptor(.*)1	1
B1	Bradykinin(.*)1(.*)receptor	1
B1	\A(.*)\WB(\W|\s|\B)1(.*)receptor	1
B2	Bradykinin(.*)receptor(.*)2	0
B2	Bradykinin(.*)2(.*)receptor	0
B2	\A(.*)\WB(\W|\s|\B)2(.*)receptor	0
CB	cannabinoid(.*)receptor	0
CB	CB(.*)1(.*)receptor	0
CB	CB(.*)2(.*)receptor	0
cholecystokinin receptor	cholecystokinin(.*)receptor	0
cholecystokinin receptor	CCKA(.*)receptor	0
cholecystokinin receptor	CCKB(.*)receptor	0
cholecystokinin receptor	CCK(.*)1(.*)receptor	0
cholecystokinin receptor	CCK(.*)2(.*)receptor	0
corticotropin-releasing hormone receptor	crh(.*)1(.*)receptor	0
corticotropin-releasing hormone receptor	crf(.*)1(.*)receptor	0
D1	Dopamine(.*)receptor(.*)1	0
D2	Dopamine(.*)receptor(.*)2	0
D3	Dopamine(.*)receptor(.*)3	0
D4	Dopamine(.*)receptor(.*)4	1
D1	Dopamine(.*)1(.*)receptor	0
D2	Dopamine(.*)2(.*)receptor	0
D3	Dopamine(.*)3(.*)receptor	0
D4	Dopamine(.*)4(.*)receptor	1
D1	\A(.*)(\W*)D1(.*)receptor	0
D2	\A(.*)(\W*)D2(.*)receptor	0
D3	\A(.*)(\W*)D3(.*)receptor	0
D4	\A(.*)(\W*)D4(.*)receptor	1
ETA	\A(.*)(\W*)endothelin(.*)receptor(.*)A	0
ETB	\A(.*)(\W*)endothelin(.*)receptor(.*)B	0
ETA	\A(.*)(\W*)endothelin(.*)A\Wreceptor	0
ETB	\A(.*)(\W*)endothelin(.*)B\Wreceptor	0
ETA	\A(.*)(\W*)et(\W|\s|\B)a(.*)receptor	0
ETB	\A(.*)(\W*)et(\W|\s|\B)b(.*)receptor	0
BZD	benzodiazepine(.*)receptor	1
BZD	\A(.*)(\W*)bz(.*)receptor	1
H1	Histamine(.*)receptor(.*)1	1
H1	Histamine(.*)1(.*)receptor	1
H1	\A(.*)(\W*)H1(.*)receptor	1
H3	Histamine(.*)receptor(.*)3	0
H3	Histamine(.*)3(.*)receptor	0
H3	\A(.*)(\W*)H3(.*)receptor	0
BLT1	Leukotriene(.*)receptor(.*)1	0
BLT1	Leukotriene(.*)1(.*)receptor	0
BLT1	blt(.*)1(.*)receptor(.*)1	0
BLT1	ltb(.*)4(.*)receptor(.*)1	0
CysLT1	Ltd(.*)4(.*)receptor(.*)1	0
CysLT1	cysteinyl(.*)leukotriene(.*)receptor(.*)1	0
CysLT1	cysteinyl(.*)leukotriene(.*)1(.*)receptor	0
CysLT1	CYSLT(.*)1(.*)receptor	0
M	\A(.*)(\W*)m1(.*)receptor	1
M	\A(.*)(\W*)m2(.*)receptor	1
M	\A(.*)(\W*)m3(.*)receptor	1
M	\A(.*)(\W*)m4(.*)receptor	1
M	\A(.*)(\W*)m5(.*)receptor	1
M	muscarinic(.*)receptor	1
NK3	Neurokinin(.*)3(.*)receptor	0
NK3	Neurokinin(.*)receptor(.*)3	0
NK2	Neurokinin(.*)receptor(.*)2	0
NK2	Neurokinin(.*)2(.*)receptor	0
NK2	nk(.*)2(.*)receptor	0
NK3	nk(.*)3(.*)receptor	0
nicotinic acetylcholine receptor	nicotinic(.*)receptor	0
alpha4beta2	alpha4beta2(.*)receptor	1
aloha4beta2	a4b2(.*)receptor	1
opioid receptor	opioid(.*)receptor	0
nociceptin receptor	nociceptin(.*)receptor	0
nociceptin receptor	nop(.*)receptor	0
nociceptin receptor	kappa(.*)3(.*)opioid(.*)receptor	0
PPAR	peroxisome(.*)receptor	0
PPAR	\A(.*)(\W*)PPA\Wreceptor	0
EP2	\A(.*)(\W*)EP(.*)2(.*)receptor	1
EP2	prostanoid(.*)receptor(.*)EP(.*)2	1
EP2	prostaglandin(.*)receptor(.*)EP(.*)2	1
I2	prostaglandin(.*)receptor(.*)IP(.*)2	1
I2	prostanoid(.*)receptor(.*)IP(.*)2	1
I2	prostanoid(.*)receptor(.*)I(.*)2	1
I2	prostaglandin(.*)receptor(.*)I(.*)2	1
I2	\A(.*)(\W*)I2(.*)receptor	1
I2	\A(.*)(\W*)ip\Wreceptor	1
P2Y	P2Y(.*)receptor	1
P2X	p2x(.*)receptor	1
5HT1	serotonin(.*)receptor(.*)5HT1	1
5HT1	HT1(.*)receptor	1
GR	glucocorticoid(.*)receptor	1
GR	gc(.*)receptor	1
ER	estrogen(.*)receptor	0
PR	progesterone(.*)receptor	0
AR	androgen(.*)receptor	0
TRH1	trh(.*)1(.*)receptor	1
TRH1	Thyrotropin(.*)1(.*)receptor	1
TRH1	thyrotropin(.*)receptor(.*)1	1
V1A	vasopressin(.*)1a(.*)receptor	1
V2	vasopressin(.*)receptor(.*)2	1
V2	vasopressin(.*)2(.*)receptor	1
V1A	\A(.*)(\W*)V1A(.*)receptor	1
V2	\A(.*)(\W*)V2(.*)receptor	1
AMPA	ampa(.*)receptor	1
KAINATE	kainate(.*)receptor	1
NMDA	nmda(.*)receptor	0
calcium channel	calcium(.*)channel	0
KATP	potassium(.*)channel(.*)ATP	1
KATP	ATP(.*)potassium(.*)channel	1
KV	potassium(.*)channel(.*)voltage	0
KV	voltage(.*)potassium(.*)channel	0
SKCa	sk(.*)channel	0
Na channel	sodium(.*)channel	0
Cl channel	GABA(.*)gated(.*)chloride(.*)channel	0
norepinephrine transporter	noradrenaline(.*)transporter	0
norepinephrine transporter	norepinephrine(.*)transporter	0
gaba transporter	gaba(.*)transporter	1
sodium-dependent serotonin transporter	serotonin(.*)transporter	0
sodium-dependent serotonin transporter	5HT(.*)transporter	0
sodium-dependent serotonin transporter	SERT	0
