# Supplementary material for: Novel water-soluble lignin derivative BP-Cx-1: identification of components and screening of potential targets in silico and in vitro
Source: Oncotarget. 2018 Apr 6;9(26):18578–93. doi: 10.18632/oncotarget.24990 (PMC5915095; doi:10.18632/oncotarget.24990)
Supplement: Supplementary file 11 [file oncotarget-09-18578-s011.csv]

	assay_id	description	pref_name
6283	29477	Tested for the displacement [3H]PIA from Adenosine A1 receptor in rat brain membrane	Adenosine A1 receptor
23960	27472	Ability to displace [3H]N6-phenylisopropyladenosine binding from Adenosine A1 receptor.	Adenosine A1 receptor
24008	29152	Binding affinity at Adenosine A1 receptor in rat brain membranes by [3H]PIA displacement.	Adenosine A1 receptor
24085	27471	Ability to displace [3H]N6-phenylisopropyladenosine binding from adenosine A1 receptor.	Adenosine A1 receptor
24627	28386	Percent displacement against Adenosine A1 receptor in rat brain membranes using [3H]PIA at 10e-4 M	Adenosine A1 receptor
24749	27473	Ability to displace [3H]N6-phenylisopropyladenosine binding from adenosine A1 receptor.	Adenosine A1 receptor
26398	29486	Displacement of specific [3H]PIA binding from adenosine A1 receptor in rat brain membranes.	Adenosine A1 receptor
27062	28380	Displacement of [3H]PIA from Adenosine A1 receptor in rat brain membranes	Adenosine A1 receptor
57516	527328	Displacement of [3H]DPCPX from adenosine A1 receptor in rat brain cortex membrane	Adenosine A1 receptor
57519	527331	Displacement of [3H]DPCPX from adenosine A1 receptor in rat brain membrane	Adenosine A1 receptor
68425	551947	Displacement of [3H]DPCPX from adenosine A1 receptor in rat forebrain membrane assessed as fraction of receptor bound radioligand at 100 ug/mL	Adenosine A1 receptor
68432	551948	Displacement of [3H]DPCPX from adenosine A1 receptor in rat forebrain membrane	Adenosine A1 receptor
68433	551949	Displacement of [3H]DPCPX from adenosine A1 receptor in rat forebrain membrane in presence of GTP	Adenosine A1 receptor
68934	503060	Displacement of [3H]phenylisopropyladenosine from adenosine A1 receptor in bovine cerebral cortex membrane	Adenosine A1 receptor
86378	483865	Displacement of [3H]DPCPX from rat brain adenosine A1 receptor	Adenosine A1 receptor
86380	483866	Displacement of [3H]DPCPX from rat brain adenosine A1 receptor up to 300 mM	Adenosine A1 receptor
92632	528205	Displacement of [3H]DPCPX from rat adenosine A1 receptor by liquid scintillation counting	Adenosine A1 receptor
92633	528215	Displacement of [3H]DPCPX from rat brain adenosine A1 receptor at 56 uM assessed per mg of protein by saturation analysis	Adenosine A1 receptor
92634	528206	Displacement of [3H]DPCPX from rat adenosine A1 receptor at 1 mM by liquid scintillation counting	Adenosine A1 receptor
92637	528209	Displacement of [3H]DPCPX from rat adenosine A1 receptor at 0.1 mM by liquid scintillation counting	Adenosine A1 receptor
92640	528212	Displacement of [3H]DPCPX from rat adenosine A1 receptor at 10 uM by liquid scintillation counting	Adenosine A1 receptor
177509	774692	DRUGMATRIX: Adenosine A1 radioligand binding (ligand: DPCPX)	Adenosine A1 receptor
323778	824503	Displacement of [3H]DPCPX from human adenosine A1 receptor expressed in CHO cells at 10 uM after 60 mins by beta scintillation counting	Adenosine A1 receptor
6285	31060	Displacement [3H]-CGS-21,680 from Adenosine A2A receptor in rat striatal membrane.	Adenosine A2a receptor
14014	31368	Binding affinity for HA-tagged wild type human Adenosine A2A receptor (WT) using [3H]CGS-21680 as radioligand expressed in COS-7 cells	Adenosine A2a receptor
14015	31367	Binding affinity for HA-tagged mutant human Adenosine A2A receptor (V84L), using [3H]CGS-21680 as radioligand expressed in COS-7 cells	Adenosine A2a receptor
14016	31366	Binding affinity for HA-tagged mutant human Adenosine A2A receptor (H250N) using [3H]-CGS-21,680 as radioligand expressed in COS-7 cells	Adenosine A2a receptor
23963	30280	Ability to displace [3H]-CGS- 21680 binding from adenosine A2A receptor.	Adenosine A2a receptor
24103	30279	Ability to displace [3H]-CGS- 21680 binding from adenosine A2A receptor.	Adenosine A2a receptor
24750	30281	Ability to displace [3H]-CGS- 21680 binding from adenosine A2A receptor.	Adenosine A2a receptor
26410	31065	Affinity at Adenosine A2A receptor in rat striatal membranes by [3H]- CGS 21680 displacement.	Adenosine A2a receptor
27037	31066	Displacement of [3H]- CGS 21680 from Adenosine A2A receptor in rat striatal membranes; Not determined	Adenosine A2a receptor
27076	30895	Displacement of [3H]-CGS- 21680 from Adenosine A2A receptor in rat striatal membranes at 10e-4 M	Adenosine A2a receptor
177605	774693	DRUGMATRIX: Adenosine A2A radioligand binding (ligand: AB-MECA)	Adenosine A2a receptor
323779	824505	Displacement of [3H]ZM241385 from human adenosine A2A receptor expressed in human HeLa cells at 10 uM after 30 mins by beta scintillation counting	Adenosine A2a receptor
177893	774696	DRUGMATRIX: Alpha-1A adrenergic receptor radioligand binding (ligand: prazosin)	Alpha-1a adrenergic receptor
177989	774697	DRUGMATRIX: Alpha-1B adrenergic receptor radioligand binding (ligand: prazosin)	Alpha-1b adrenergic receptor
178085	774698	DRUGMATRIX: Alpha-1D adrenergic receptor radioligand binding (ligand: prazosin)	Alpha-1d adrenergic receptor
408794	1361656	Binding affinity to human adrenergic alpha1A receptor at 10 uM by radioligand displacement assay	Alpha-1a adrenergic receptor
408795	1361657	Binding affinity to human adrenergic alpha1B receptor at 10 uM by radioligand displacement assay	Alpha-1b adrenergic receptor
408796	1361658	Binding affinity to human adrenergic alpha1D receptor at 10 uM by radioligand displacement assay	Alpha-1d adrenergic receptor
411826	1451625	Displacement of [3H]prazosin from adrenergic alpha1A receptor (unknown origin) at 10 uM after 90 mins by microbeta counting analysis	Alpha-1a adrenergic receptor
411827	1451626	Displacement of [3H]prazosin from adrenergic alpha1B receptor (unknown origin) expressed in HEKT cells at 10 uM after 90 mins by microbeta counting analysis	Alpha-1b adrenergic receptor
411828	1451627	Displacement of [3H]prazosin from adrenergic alpha1D receptor (unknown origin) at 10 uM after 90 mins by microbeta counting analysis	Alpha-1d adrenergic receptor
178181	774699	DRUGMATRIX: Alpha-2A adrenergic receptor radioligand binding (ligand: MK-912)	Alpha-2a adrenergic receptor
178277	774700	DRUGMATRIX: Alpha-2B adrenergic receptor radioligand binding (ligand: Rauwolscine)	Alpha-2b adrenergic receptor
178373	774701	DRUGMATRIX: Adrenergic Alpha-2C radioligand binding (ligand: [3H] MK-912)	Alpha-2c adrenergic receptor
408797	1361659	Binding affinity to human adrenergic alpha2A receptor at 10 uM by radioligand displacement assay	Alpha-2a adrenergic receptor
408798	1361660	Binding affinity to human adrenergic alpha2B receptor at 10 uM by radioligand displacement assay	Alpha-2b adrenergic receptor
408799	1361661	Binding affinity to human adrenergic alpha2C receptor at 10 uM by radioligand displacement assay	Alpha-2c adrenergic receptor
411829	1451628	Displacement of [3H]rauwolscine from adrenergic alpha2A receptor (unknown origin) expressed in MDCK cells at 10 uM after 90 mins by microbeta counting analysis	Alpha-2a adrenergic receptor
411830	1451629	Displacement of [3H]rauwolscine from adrenergic alpha2B receptor (unknown origin) expressed in HEKT cells at 10 uM after 90 mins by microbeta counting analysis	Alpha-2b adrenergic receptor
411831	1451630	Displacement of [3H]rauwolscine from adrenergic alpha2C receptor (unknown origin) expressed in MDCK cells at 10 uM after 90 mins by microbeta counting analysis	Alpha-2c adrenergic receptor
178469	774702	DRUGMATRIX: Adrenergic beta1 radioligand binding (ligand: [125I] Cyanopindolol)	Beta-1 adrenergic receptor
408800	1361662	Binding affinity to human adrenergic beta1 receptor at 10 uM by radioligand displacement assay	Beta-1 adrenergic receptor
411832	1451631	Binding affinity to human adrenergic beta1 receptor expressed in CHO Flp-In cells at 10 uM after 90 mins by microbeta counting analysis	Beta-1 adrenergic receptor
178565	774703	DRUGMATRIX: Adrenergic beta2 radioligand binding (ligand: [3H] CGP-12177)	Beta-2 adrenergic receptor
408801	1361663	Binding affinity to human adrenergic beta2 receptor at 10 uM by radioligand displacement assay	Beta-2 adrenergic receptor
411833	1451632	Displacement of [3H]CGP12177 from human adrenergic beta2 receptor expressed in HEK Flp-In cells at 10 uM after 90 mins by microbeta counting analysis	Beta-2 adrenergic receptor
178949	774707	DRUGMATRIX: Angiotensin AT2 radioligand binding (ligand: [125I] CGP-42112A)	Angiotensin II 2 (AT-2) receptor
179333	774711	DRUGMATRIX: Bradykinin B2 radioligand binding (ligand: [3H] Bradykinin)	Bradykinin B2 receptor
507	46619	Maximal response of cannabinoid receptor to compound was evaluated using [35S]GTP-gamma-S-binding studies	Cannabinoid CB1 receptor
509	46615	Cannabinoid receptor 1 dependent activity of compound was evaluated by using [35S]GTP-gamma-S-binding studies	Cannabinoid CB1 receptor
1641	46804	Binding affinity towards cannabinoid receptor 1 in rat forebrain membranes.	Cannabinoid CB1 receptor
4050	46624	Concentration of compound required to inhibit 50% of [3H]WIN-55212 binding to Cannabinoid receptor 1 in rat cerebellum membranes.	Cannabinoid CB1 receptor
9763	46634	Binding affinity for Cannabinoid receptor 1 by the ability to displace radiolabeled CP-55940 from purified rat forebrain synaptosomes	Cannabinoid CB1 receptor
9765	46996	Binding affinity for Cannabinoid receptor 2 by the ability to displace radiolabeled CP-55940 from mouse spleen synaptosomes	Cannabinoid CB2 receptor
10452	46808	Binding affinity against rat brain Cannabinoid receptor 1 using [3H]CP-55940	Cannabinoid CB1 receptor
10453	40028	Compound was tested for its binding affinity against mouse spleen Cannabinoid receptor 2 using [3H]CP-55940 as radioligand	Cannabinoid CB2 receptor
10729	46992	Binding affinity against human Cannabinoid receptor 2 by using radioligand ([3H]CP-55940) assay.	Cannabinoid CB2 receptor
10731	46461	Binding affinity against human cannabinoid receptor by using radioligand ([3H]CP-55940) assay.	Cannabinoid CB1 receptor
10733	228853	Ratio of binding affinity of hCB1 to hCB2 was reported	Cannabinoid receptor
13527	46140	Compound was evaluated for the inhibition of [3H]WIN-55212-2 binding in rat cerebellum membranes	Cannabinoid receptor
13591	46644	Binding affinity for cannabinoid receptor 1.	Cannabinoid CB1 receptor
13593	47006	Binding affinity for Cannabinoid receptor 2	Cannabinoid CB2 receptor
13607	228468	Ratio of binding affinities in cannabinoid CB1 receptor against cannabinoid CB2 receptor	Cannabinoid receptor
13609	46828	Ratio of binding affinities in Cannabinoid receptor 1 against Cannabinoid receptor 2; Not determined	Cannabinoid CB1 receptor
13905	46813	The compound was evaluated for its affinity towards cannabinoid receptor 1 (CB1) in rat brain	Cannabinoid CB1 receptor
13908	47003	The compound was evaluated for its affinity towards cannabinoid receptor 2 (CB2) in mouse spleen	Cannabinoid CB2 receptor
14019	46645	Binding affinity for cannabinoid receptor 1;ND=not determined	Cannabinoid CB1 receptor
14020	47007	Binding affinity for Cannabinoid receptor 2; ND=not determined	Cannabinoid CB2 receptor
14025	228469	Ratio of binding affinities in cannabinoid CB1 receptor against cannabinoid CB2 receptor; ND=not determined	Cannabinoid receptor
14128	46825	Tested for binding affinity against Cannabinoid receptor 1 (CB1).	Cannabinoid CB1 receptor
14722	46821	Binding affinity against Cannabinoid receptor 1.	Cannabinoid CB1 receptor
14995	46823	Tested for binding affinity against Cannabinoid receptor 1 (CB1).	Cannabinoid CB1 receptor
14996	46827	Evaluated for its binding affinity towards Cannabinoid receptor 1 (CB1)	Cannabinoid CB1 receptor
16610	46146	The compound was tested in vitro for binding activity against THC cannabinoid receptor site, using 3H-CP-55940 as the radioligand	Cannabinoid receptor
16722	46612	Binding affinity for Cannabinoid receptor 1 in absence of phenylmethylsulfonyl fluoride (PMSF)	Cannabinoid CB1 receptor
17465	46635	Binding affinity for Cannabinoid receptor 1 using African green monkey (COS-7) cells transfected with the cDNA of rat brain synaptosomal membrane preparations.	Cannabinoid CB1 receptor
17637	46805	Binding to Cannabinoid receptor 1 using African green monkey (COS-7) cells transfected with the cDNA of rat CB1.	Cannabinoid CB1 receptor
17645	46987	Binding affinity to Cannabinoid receptor 2 using African green monkey (COS-7) cells Chinese hamster ovary(CHO) cells transfected with the cDNA of human CB2	Cannabinoid CB2 receptor
18432	46136	Binding affinity towards cannabinoid CB1 receptor in rat brain membrane by displacement of [3H]SR-141,716A	Cannabinoid CB1 receptor
18436	46138	Binding affinity towards CB1 receptor in rat brain membrane by displacement of [3H]SR-141,716A relative to HU-210	Cannabinoid CB1 receptor
19168	46137	Binding affinity towards cannabinoid CB1 receptor in rat brain membrane by displacement of [3H]SR-141,716A at 50 uM	Cannabinoid CB1 receptor
20788	46437	Binding affinity against human Cannabinoid receptor 1 using CHO-hCB1 transfected cell membrane and [3H]CP-55940 as radioligand at 10 uM	Cannabinoid CB1 receptor
20795	46836	Binding affinity against human CB2 receptor by using CHO-hCB2 transfected cell membrane [3H]WIN-55212-2 as radioligand at 10 uM	Cannabinoid CB2 receptor
21179	46458	Binding affinity was determined for Cannabinoid receptor 1	Cannabinoid CB1 receptor
21186	46990	Binding affinity was determined for Cannabinoid receptor 2	Cannabinoid CB2 receptor
23272	46810	Displacement of [3H]CP-55940 from rat forebrain membrane which expresses Cannabinoid receptor 1 in the presence of PMSF	Cannabinoid CB1 receptor
23277	47008	Displacement of [3H]CP-55940 from rat forebrain membrane which expresses Cannabinoid receptor 2 in the presence of PMSF	Cannabinoid CB2 receptor
23358	46293	Binding affinity was determined in vitro against cannabinoid receptor by ability to displace [3H]CP-55940	Cannabinoid receptor
30668	46468	Binding affinity towards cloned human Cannabinoid receptor 1	Cannabinoid CB1 receptor
30670	46995	Binding affinity towards cloned human cannabinoid receptor 2	Cannabinoid CB2 receptor
30673	46457	Binding affinity towards Cannabinoid receptor 1 using CP-55940 as radioligand in HEK293 EBNA cells	Cannabinoid CB1 receptor
30674	46989	Binding affinity towards Cannabinoid receptor 2 using CP-55940 as radioligand in HEK293 EBNA cells	Cannabinoid CB2 receptor
30675	46470	Ratio of binding affinity towards cannabinoid receptor-1 (CB1) to that of cannabinoid receptor-2 (CB2)	Cannabinoid CB1 receptor
31724	46294	The affinity of compound for the cannabinoid brain receptor was determined by measuring its ability to displace [3H]CP-55940 from its binding site in a membrane preparation	Cannabinoid receptor
35437	302852	Binding affinity to displace [3H]CP-55940 from CB1 receptor of rat brain	Cannabinoid CB1 receptor
35438	302853	Binding affinity to displace [3H]CP-55940 from cloned human CB2 receptor	Cannabinoid CB2 receptor
36312	302959	Inhibition of [3H]CP-55940 binding to cannabinoid receptor 1 of rat brain	Cannabinoid CB1 receptor
36313	303211	Inhibition of [3H]CP-55940 binding to cannabinoid receptor 2 of mouse spleen membranes	Cannabinoid CB2 receptor
36359	302414	Binding affinity for cannabinoid receptor 1	Cannabinoid CB1 receptor
37957	327124	Displacement of [35S]GTP-gamma-S from rat cerebellar CB1 receptor	Cannabinoid CB1 receptor
38322	333218	Displacement of [3H]HU243 from CB1 receptor in Sabra rat brain	Cannabinoid CB1 receptor
38866	340925	Displacement of [3H]CP-55940 from rat brain CB1 receptor	Cannabinoid CB1 receptor
38868	340926	Displacement of [3H]CP-55940 from mouse spleen CB2 receptor	Cannabinoid CB2 receptor
39141	348734	Efficacy at CB1 receptor in rat brain by [35S]GTPgammaS binding assay (basal value set at 100%)	Cannabinoid CB1 receptor
39144	348736	Potency at CB1 receptor in rat brain by [35S]GTP-gamma-S binding assay	Cannabinoid CB1 receptor
45152	440457	Displacement of [3H]CP-55940 from human CB2 receptor	Cannabinoid CB2 receptor
45162	440456	Displacement of [3H]CP-55940 from human CB1 receptor	Cannabinoid CB1 receptor
46581	441927	Binding affinity to CB1 receptor	Cannabinoid CB1 receptor
46619	447433	Displacement of [3H]CP-55940 from cloned human CB1 receptor	Cannabinoid CB1 receptor
46630	447434	Displacement of [3H]CP-55940 from cloned human CB2 receptor	Cannabinoid CB2 receptor
46666	447529	Binding affinity to mouse CB2 receptor	Cannabinoid CB2 receptor
46667	447530	Binding affinity to mouse CB1 receptor	Cannabinoid CB1 receptor
46668	447525	Binding affinity to human CB2 receptor	Cannabinoid CB2 receptor
46669	447526	Binding affinity to human CB1 receptor	Cannabinoid CB1 receptor
47400	451950	Binding affinity at CB1 receptor	Cannabinoid CB1 receptor
47452	452382	Displacement of [3H]CP-55940 from CB1 receptor in rat brain synaptosomes	Cannabinoid CB1 receptor
47457	452383	Displacement of [3H]CP-55940 from CB2 receptor in mouse spleen membranes	Cannabinoid CB2 receptor
49319	459063	Binding affinity to CB1 receptor	Cannabinoid CB1 receptor
49328	459064	Binding affinity to CB2 receptor	Cannabinoid CB2 receptor
53597	474602	Displacement of [3H]CP-55940 from CB1 receptor in Sprague-Dawley rat brain membrane	Cannabinoid CB1 receptor
53599	474603	Displacement of [3H]CP-55940 from human cloned CB2 receptor	Cannabinoid CB2 receptor
62365	533405	Binding affinity to CB1 receptor	Cannabinoid CB1 receptor
62827	531309	Displacement of [3H]SR141716A from CB1 receptor in Sprague-Dawley rat cerebellum membrane	Cannabinoid CB1 receptor
63773	560594	Displacement of [3H]CP-55940 from human recombinant CB1 receptor	Cannabinoid CB1 receptor
63775	560595	Displacement of [3H]CP-55940 from human recombinant CB2 receptor	Cannabinoid CB2 receptor
64254	562315	Binding affinity to human CB1 receptor transfected in HEK293 cells	Cannabinoid CB1 receptor
64255	562316	Binding affinity to human CB2 receptor transfected in HEK293 cells	Cannabinoid CB2 receptor
74620	539615	Displacement of [3H]CP-55940 from CB1 receptor in rat brain synaptosome membrane	Cannabinoid CB1 receptor
74621	539616	Displacement of [3H]CP-55940 from CB2 receptor in mouse spleen membrane	Cannabinoid CB2 receptor
75984	564385	Binding affinity to CB2 receptor	Cannabinoid CB2 receptor
75985	564384	Binding affinity to CB1 receptor	Cannabinoid CB1 receptor
76138	565045	Displacement of [3H]CP-55940 from human recombinant cannabinoid CB2 receptor expressed in HEK293 cells	Cannabinoid CB2 receptor
76146	565043	Displacement of [3H]CP-55940 from cannabinoid CB1 receptor in rat brain cortical membrane	Cannabinoid CB1 receptor
82990	554591	Displacement of [3H]CP-55940 from human CB2 receptor expressed in CHO-K1 cells	Cannabinoid CB2 receptor
83511	554819	Displacement of [3H]CP-55940 from human CB2 receptor	Cannabinoid CB2 receptor
83645	554820	Displacement of [3H]CP-55940 from human CB1 receptor	Cannabinoid CB1 receptor
83773	554590	Displacement of [3H]CP-55940 from human CB1 receptor expressed in HEK293 cells	Cannabinoid CB1 receptor
84098	537917	Displacement of [3H]CP-55940 from human recombinant CB1 receptor expressed in HEK293 cells by scintillation counting	Cannabinoid CB1 receptor
84099	537918	Displacement of [3H]CP-55940 from human recombinant CB2 receptor expressed in HEK293 cells by scintillation counting	Cannabinoid CB2 receptor
104594	608775	Displacement of [3H]CP-55940 from human recombinant CB1 receptor expressed in HEK293 cells up to 50 uM after 90 mins	Cannabinoid CB1 receptor
104595	608776	Displacement of [3H]CP-55940 from human recombinant CB2 receptor expressed in HEK293 cells up to 50 uM after 90 mins	Cannabinoid CB2 receptor
105094	610611	Displacement of [3H]CP-55940 from CB1 receptor	Cannabinoid CB1 receptor
105096	610882	Displacement of [3H]CP-55940 from CB2 receptor	Cannabinoid CB2 receptor
115393	633624	Displacement of [3H]CP-55940 from human cannabinoid CB2 receptor expressed in CHO cells	Cannabinoid CB2 receptor
115394	633623	Displacement of [3H]CP-55940 from human cannabinoid CB1 receptor expressed in CHO cells	Cannabinoid CB1 receptor
117904	646966	Displacement of [3H]CP-55940 from CB1 receptor in rat brain	Cannabinoid CB1 receptor
117906	646967	Displacement of [3H]CP-55940 from mouse CB2 receptor expressed in HEK293 cell membranes	Cannabinoid CB2 receptor
117908	646968	Displacement of [3H]CP-55940 from human CB2 receptor expressed in HEK293 cell membranes	Cannabinoid CB2 receptor
118038	647639	Displacement of [3H]CP-55940 from human CB2 receptor expressed in CHO cells after 1 hr by liquid scintillation spectrometry analysis	Cannabinoid CB2 receptor
118039	647638	Displacement of [3H]CP-55940 from CB1 receptor in Sprague-Dawley rat brain cortex membranes	Cannabinoid CB1 receptor
118790	652250	Displacement of [3H]CP-55940 from human recombinant CB1 receptor expressed in CHO cells	Cannabinoid CB1 receptor
118792	652252	Displacement of [3H]CP-55940 from human recombinant CB2 receptor expressed in CHO cells	Cannabinoid CB2 receptor
121489	665777	Displacement of [3H]CP55940 from rat brain CB1 receptor	Cannabinoid CB1 receptor
121492	665778	Displacement of [3H]CP55940 from mouse spleen CB2 receptor	Cannabinoid CB2 receptor
121498	665780	Displacement of [3H]CP55940 from human CB2 receptor expressed in HEK293 cells	Cannabinoid CB2 receptor
122525	685385	Displacement of [3H]CP-55940 from human CB2 receptor expressed in CHO cells after 1 hr by liquid scintillation spectrophotometry	Cannabinoid CB2 receptor
122526	685384	Displacement of [3H]CP-55940 from CB1 receptor in Sprague-Dawley rat brain membranes after 1 hr by liquid scintillation spectrophotometry	Cannabinoid CB1 receptor
123303	685958	Displacement of [3H]-CP-55940 from human recombinant CB1 receptor expressed in HEK293 cells at 10 uM	Cannabinoid CB1 receptor
123304	685959	Displacement of [3H]-CP-55940 from human recombinant CB1 receptor expressed in HEK293 cells	Cannabinoid CB1 receptor
123306	685960	Displacement of [3H]-CP-55940 from human recombinant CB2 receptor expressed in HEK293 cells at 10 uM	Cannabinoid CB2 receptor
123307	685961	Displacement of [3H]-CP-55940 from human recombinant CB2 receptor expressed in HEK293 cells	Cannabinoid CB2 receptor
142566	698534	Displacement of [3H]-SR141716A from human CB1 receptor expressed in CHO cells after 1 hr	Cannabinoid CB1 receptor
142567	698535	Displacement of [3H]-CP55940 from human CB2 receptor expressed in CHO cells after 1 hr	Cannabinoid CB2 receptor
145150	717852	Displacement of [3H]CP 55940 from human CB1 receptor in cell free system	Cannabinoid CB1 receptor
145151	717853	Displacement of [3H]CP 55940 from human CB2 receptor in cell free system	Cannabinoid CB2 receptor
156636	745916	Binding affinity to CB2 receptor at 20 uM by radioligand displacement assay	Cannabinoid CB2 receptor
156639	745917	Binding affinity to CB1 receptor at 20 uM by radioligand displacement assay	Cannabinoid CB1 receptor
160411	757147	Displacement of [3H]-CP55940 from human CB1 receptor expressed in HEK-293-EBNA cell membranes after 90 mins by scintillation counting	Cannabinoid CB1 receptor
160413	757148	Displacement of [3H]-CP55940 from human CB2 receptor expressed in HEK-293-EBNA cell membranes after 90 mins by scintillation counting	Cannabinoid CB2 receptor
161074	760916	Binding affinity at human CB1 receptor expressed in CHO-K1 cells at 10 uM	Cannabinoid CB1 receptor
161081	760917	Binding affinity at human CB2 receptor expressed in CHO-K1 cells at 10 uM	Cannabinoid CB2 receptor
161088	760918	Displacement of [3H]CP-55,940 from human CB1 receptor expressed in CHO-K1 cells after 90 mins by scintillation counting	Cannabinoid CB1 receptor
161089	760919	Displacement of [3H]CP-55,940 from human CB2 receptor expressed in CHO-K1 cells after 90 mins by scintillation counting	Cannabinoid CB2 receptor
164637	770189	Displacement of [3H]-CP55940 from human CB1 receptor expressed in CHO cells by liquid scintillation counting	Cannabinoid CB1 receptor
164638	770188	Displacement of [3H]-CP55940 from human CB2 receptor expressed in CHO cells by liquid scintillation counting	Cannabinoid CB2 receptor
179813	774733	DRUGMATRIX: Cannabinoid CB1 radioligand binding (ligand: [3H] SR141716A)	Cannabinoid CB1 receptor
191742	790914	Displacement of [3H]CP55940 from human CB1 receptor expressed in human HEK293 cells	Cannabinoid CB1 receptor
191751	790915	Displacement of [3H]CP55940 from human CB2 receptor expressed in human HEK293 cells	Cannabinoid CB2 receptor
192821	794282	Displacement of [3H]CP55940 from human recombinant CB1 receptor expressed in HEK293 cells after 90 mins	Cannabinoid CB1 receptor
192822	794283	Displacement of [3H]CP55940 from human recombinant CB2 receptor expressed in HEK293 cells after 90 mins	Cannabinoid CB2 receptor
195522	804069	Displacement of [3H]-CP55,940 from human CB1 receptor expressed in HEK293 cells	Cannabinoid CB1 receptor
195525	804072	Binding affinity to human CB2 receptor	Cannabinoid CB2 receptor
326497	831830	Displacement of [3H]CP-55,940 from rat brain CB1 receptor	Cannabinoid CB1 receptor
326500	831829	Displacement of [3H]CP-55,940 from mouse CB2 receptor expressed in HEK293 cells	Cannabinoid CB2 receptor
326503	831828	Displacement of [3H]CP-55,940 from human CB2 receptor expressed in HEK293 cells	Cannabinoid CB2 receptor
338755	863890	Displacement of [3H]CP55940 from human CB2 receptor expressed in HEK293 cells	Cannabinoid CB2 receptor
338756	863891	Displacement of [3H]CP55940 from CB2 receptor in mouse spleen membrane	Cannabinoid CB2 receptor
338757	863892	Displacement of [3H]CP55940 from CB1 receptor in rat brain synaptosome membrane	Cannabinoid CB1 receptor
339423	874190	Displacement of [3H]CP55,940 from human CB2 receptor expressed in CHO cells at 10 uM after 2 hrs by liquid scintillation counter	Cannabinoid CB2 receptor
339427	874191	Displacement of [3H]CP55,940 from human CB1 receptor expressed in CHO cells at 10 uM after 2 hrs by liquid scintillation counter	Cannabinoid CB1 receptor
339430	874192	Displacement of [3H]CP55,940 from human CB2 receptor expressed in CHO cells after 2 hrs by liquid scintillation counter	Cannabinoid CB2 receptor
339447	874193	Displacement of [3H]CP55,940 from human CB1 receptor expressed in CHO cells after 2 hrs by liquid scintillation counter	Cannabinoid CB1 receptor
339959	882436	Displacement of [3H]CP55940 from CB1 receptor	Cannabinoid CB1 receptor
339960	882435	Binding affinity to human CB2 receptor by filtration assay	Cannabinoid CB2 receptor
353118	943917	Displacement of [3H]CP55,940 from recombinant human CB2 receptor expressed in CHO cells after 2 hrs by liquid scintillation counting	Cannabinoid CB2 receptor
353119	943918	Displacement of [3H]CP55,940 from recombinant human CB1 receptor expressed in CHO cells after 2 hrs by liquid scintillation counting	Cannabinoid CB1 receptor
356040	952581	Displacement of [3H]CP-55940 from human CB2 receptor expressed in HEK293 cell membrane by competitive binding assay	Cannabinoid CB2 receptor
356044	952584	Displacement of [3H]CP-55940 from mouse CB2 receptor expressed in mouse spleen membrane by competitive binding assay	Cannabinoid CB2 receptor
356048	952585	Displacement of [3H]CP-55940 from rat CB1 receptor expressed in rat brain membrane by competitive binding assay	Cannabinoid CB1 receptor
363801	957477	Displacement of [3H]-CP55940 from human recombinant CB2 receptor transfected in HEK293 cells at 10 uM after 90 mins relative to control	Cannabinoid CB2 receptor
363806	957478	Displacement of [3H]-CP55940 from human recombinant CB1 receptor transfected in HEK293 cells at 10 uM after 90 mins relative to control	Cannabinoid CB1 receptor
365938	963371	Displacement of [3H]-CP55,940 from human CB2 receptor transfected in CHOK1 cells at 10 uM	Cannabinoid CB2 receptor
365940	963372	Displacement of [3H]-CP55,940 from human CB2 receptor transfected in CHOK1 cells	Cannabinoid CB2 receptor
365948	963374	Displacement of [3H]-CP55,940 from human CB1 receptor transfected in CHOK1 cells at 10 uM	Cannabinoid CB1 receptor
365954	963375	Displacement of [3H]-CP55,940 from human CB1 receptor transfected in CHOK1 cells	Cannabinoid CB1 receptor
372546	989619	Displacement of [3H]-CP-55940 from cannabinoid CB2 receptor in CD1 mouse spleen membranes after 1 hr by liquid scintillation counting	Cannabinoid CB2 receptor
372547	989620	Displacement of [3H]-CP-55940 from cannabinoid CB1 receptor in CD1 mouse brain membranes after 1 hr by liquid scintillation counting	Cannabinoid CB1 receptor
386033	1285977	Displacement of [3H]CP-55,940 from human CB2 receptor expressed in HEK293 cell membranes by scintillation counting analysis	Cannabinoid CB2 receptor
386044	1285978	Displacement of [3H]CP-55,940 from mouse CB2 receptor expressed in HEK293 cell membranes by scintillation counting analysis	Cannabinoid CB2 receptor
386055	1285979	Displacement of [3H]CP-55,940 from CB1 receptor in rat brain by scintillation counting analysis	Cannabinoid CB1 receptor
401405	1330005	Displacement of [3H]CP55,940 from human recombinant CB2 receptor expressed in HEK293 cells	Cannabinoid CB2 receptor
401450	1330007	Displacement of [3H]CP55,940 from human recombinant CB1 receptor expressed in CHO-K1 cells	Cannabinoid CB1 receptor
402150	1334623	Binding affinity to human CB2 receptor	Cannabinoid CB2 receptor
402162	1334625	Binding affinity to rat CB1 receptor	Cannabinoid CB1 receptor
402166	1334622	Binding affinity to human CB1 receptor	Cannabinoid CB1 receptor
402173	1334626	Binding affinity to mouse spleen CB2 receptor	Cannabinoid CB2 receptor
405003	1348725	Binding affinity to CB1 receptor (unknown origin)	Cannabinoid CB1 receptor
405223	1351332	Displacement of [3H]CP55940 from rat brain CB1 receptor	Cannabinoid CB1 receptor
405228	1351333	Displacement of [3H]CP55940 from mouse brain CB2 receptor expressed in HEK293 cells	Cannabinoid CB2 receptor
405233	1351334	Displacement of [3H]CP55940 from human brain CB2 receptor expressed in HEK293 cells	Cannabinoid CB2 receptor
407936	1363707	Displacement of [3H]-CP-55940 from human CB1 receptor expressed in HEK293T cell membranes by scintillation counting	Cannabinoid CB1 receptor
407937	1363708	Displacement of [3H]-CP-55940 from human CB2 receptor expressed in HEK293T cell membranes by scintillation counting	Cannabinoid CB2 receptor
411230	1453154	Displacement of [3H]CP55940 from human cannabinoid CB1 receptor expressed in CHO-K1 cells by liquid scintillation counting	Cannabinoid CB1 receptor
411237	1453155	Displacement of [3H]CP55940 from human cannabinoid CB2 receptor expressed in CHO-K1 cells by liquid scintillation counting	Cannabinoid CB2 receptor
419871	1472323	Displacement of [3H]CP-55,940 from CB1 receptor in rat brain membranes	Cannabinoid CB1 receptor
419872	1472324	Displacement of [3H]CP-55,940 from mouse CB2 receptor expressed in HEK293 cell membranes	Cannabinoid CB2 receptor
419873	1472325	Displacement of [3H]CP-55,940 from human CB2 receptor expressed in HEK293 cell membranes	Cannabinoid CB2 receptor
423410	1481945	Activation of CB1 receptor in B6SJL mouse brain membrane assessed as [35S]-GTPgammaS binding at 10 uM after 30 mins by liquid scintillation spectrophotometric analysis in presence of O-2050	Cannabinoid CB1 receptor
423411	1481944	Activation of CB1 receptor in B6SJL mouse brain membrane assessed as [35S]-GTPgammaS binding at 10 uM after 30 mins by liquid scintillation spectrophotometric analysis	Cannabinoid CB1 receptor
423412	1481943	Displacement of [3H]CP-55,940 from CB1 receptor in B6SJL mouse brain membrane after 90 mins by liquid scintillation spectrophotometric analysis	Cannabinoid CB1 receptor
430349	1500631	Displacement of [3H]CP55940 from full length human recombinant CB2 receptor expressed in HEK293 cells after 90 mins by scintillation counting analysis	Cannabinoid CB2 receptor
430359	1500630	Displacement of [3H]CP55940 from full length human recombinant CB1 receptor expressed in HEK293 cells after 90 mins by scintillation counting analysis	Cannabinoid CB1 receptor
430943	1501219	Displacement of [3H]-CP55940 from human CB2 receptor transfected into HEK293 cells at 10 uM by microplate scintillation counting	Cannabinoid CB2 receptor
430945	1501218	Displacement of [3H]-CP55940 from human CB1 receptor transfected into HEK293 cells at 10 uM by microplate scintillation counting	Cannabinoid CB1 receptor
442263	1565154	Displacement of [3H]HU-243 from CB1 receptor in Sprague-Dawley rat brain incubated for 90 mins	Cannabinoid CB1 receptor
442264	1565155	Displacement of [3H]CP55940 from CB1 receptor in Wistar rat brain incubated for 60 mins by radioactive filter binding assay	Cannabinoid CB1 receptor
445223	1578774	Displacement of [3H]CP 55940 from human recombinant CB1 receptor expressed in CHO cell membranes at 10 uM after 120 mins by scintillation counting analysis	Cannabinoid CB1 receptor
445224	1578775	Displacement of [3H]WIN 55212-2 from human recombinant CB2 receptor expressed in CHO cell membranes at 10 uM after 120 mins by scintillation counting analysis	Cannabinoid CB2 receptor
445230	1579326	Displacement of [3H]-HU-243 from CB1 receptor in Sabra rat brain synaptosomes after 90 mins	Cannabinoid CB1 receptor
180485	774740	DRUGMATRIX: Cholecystokinin CCKA radioligand binding (ligand: [3H] L-364,718)	Cholecystokinin A receptor
54108	470456	Displacement of [3H]SCH-23390 from rat HA-tagged D1 dopamine receptor expressed in CHO cells	Dopamine D1 receptor
54110	470455	Displacement of [3H]SCH-23390 from rat HA-tagged D1 dopamine receptor expressed in CHO cells at 10 uM	Dopamine D1 receptor
181445	774750	DRUGMATRIX: Dopamine D1 radioligand binding (ligand: [3H] SCH-23390)	Dopamine D1 receptor
408804	1361666	Binding affinity to human dopamine D1 receptor at 10 uM by radioligand displacement assay	Dopamine D1 receptor
411815	1450775	Displacement of [3H]SCH23390 from human dopamine D1 receptor expressed in HEKT cells at 10 uM after 90 mins by microbeta counting analysis	Dopamine D1 receptor
181541	774751	DRUGMATRIX: Dopamine D2L radioligand binding (ligand: [3H] Spiperone)	Dopamine D2 receptor
408805	1361667	Binding affinity to human dopamine D2 receptor at 10 uM by radioligand displacement assay	Dopamine D2 receptor
411816	1450776	Displacement of [3H]N-methylspiperone from human dopamine D2 receptor at 10 uM after 90 mins by microbeta counting analysis	Dopamine D2 receptor
8856	62606	Binding affinity (in vitro) against Dopamine receptor D3 using radio-ligand binding assay	Dopamine D3 receptor
181637	774752	DRUGMATRIX: Dopamine D3 radioligand binding (ligand: [3H] Spiperone)	Dopamine D3 receptor
408806	1361668	Binding affinity to human dopamine D3 receptor at 10 uM by radioligand displacement assay	Dopamine D3 receptor
411817	1450777	Displacement of [3H]N-methylspiperone from rat dopamine D3 receptor expressed in HEKT cells at 10 uM after 90 mins by microbeta counting analysis	Dopamine D3 receptor
114455	629557	Binding affinity to dopamine D4 receptor	Dopamine D4 receptor
181733	774753	DRUGMATRIX: Dopamine D4.2 radioligand binding (ligand: [3H] Spiperone)	Dopamine D4 receptor
408807	1361669	Binding affinity to human dopamine D4 receptor at 10 uM by radioligand displacement assay	Dopamine D4 receptor
411818	1451617	Displacement of [3H]N-methylspiperone from human dopamine D4 receptor at 10 uM after 90 mins by microbeta counting analysis	Dopamine D4 receptor
41	63198	Tested for binding affinity towards rabbit Endothelin A receptor	Endothelin receptor ET-A
47	65626	Tested for binding affinity towards human Endothelin A receptor	Endothelin receptor ET-A
4578	63342	Binding affinity for endothelin A receptor by inhibition of [125I]ET1 binding in rat aorta smooth muscle cells	Endothelin receptor ET-A
5161	65466	Binding affinity at human Endothelin A receptor	Endothelin receptor ET-A
5230	65470	Binding affinity towards cloned human ETA receptor	Endothelin receptor ET-A
12671	65654	Tested for binding affinity for human Endothelin A receptor by measuring its ability to displace [125I]-ET-1 from chinese hamster ovary cells(CHO)	Endothelin receptor ET-A
12900	65465	Binding affinity against human cloned endothelin A receptor expressed in LTK-cells	Endothelin receptor ET-A
19063	63362	Inhibition of [125I]ET1 binding to rat aorta membrane Endothelin A receptor	Endothelin receptor ET-A
20722	65650	Inhibition of [125I]ET1 binding to cloned human ET-A receptor	Endothelin receptor ET-A
23009	65479	Inhibition of [125I]-ET-1 binding to recombinant human Endothelin A receptor.	Endothelin receptor ET-A
24564	65630	Binding affinity for human Endothelin A receptor expressed in LtK- cells	Endothelin receptor ET-A
33090	65656	Tested for in vitro inhibition of [125I]ET1 binding to CHO cells expressing human Endothelin A receptor	Endothelin receptor ET-A
85458	507943	Displacement of [125I]endothelin-1 from ETA receptor in rat A10 cells by scintillation counting	Endothelin receptor ET-A
85461	507944	Displacement of [125I]endothelin-1 from human recombinant ETA receptor expressed in CHO cells	Endothelin receptor ET-A
103039	603857	Displacement of [125I]ET1 from endothelin A receptor in DBA mouse microsomes	Endothelin receptor ET-A
108705	619049	Displacement of [3H]BQ-123 from human ETA receptor in human SK-N-MC cells at 10 ug/ml after 60 mins by scintillation counting	Endothelin receptor ET-A
108708	619048	Displacement of [3H]BQ-123 from human ETA receptor in human SK-N-MC cells at 100 ug/ml after 60 mins by scintillation counting	Endothelin receptor ET-A
181925	774755	DRUGMATRIX: Endothelin ETA radioligand binding (ligand: [125I] Endothelin-1)	Endothelin receptor ET-A
418099	1464479	Displacement of [125I]ET-1 from rat ETA receptor after 1 hr by Lowry method	Endothelin receptor ET-A
418112	1464500	Displacement of PD156707 from rat ETA receptor after 1 hr by Lowry method	Endothelin receptor ET-A
44	64017	Tested for binding affinity towards rabbit Endothelin B receptor	Endothelin receptor ET-B
53	63707	Tested for binding affinity towards human Endothelin B receptor	Endothelin receptor ET-B
4653	63865	Binding affinity to endothelin B receptor measured by inhibition of [125I]ET-3 binding recombinant pig ET-B receptor expressed in COS-7 cells	Endothelin receptor ET-B
5162	63529	Binding affinity at human Endothelin B receptor	Endothelin receptor ET-B
5234	63535	Binding affinity towards cloned human ETB receptor	Endothelin receptor ET-B
5414	63866	Binding affinity for Endothelin B receptor by inhibiting [125I]-ET-3 binding to cloned pig ET-B receptor expressed in COS-7 cells; not tested	Endothelin receptor ET-B
12672	63852	Tested for binding affinity for human Endothelin B receptor by measuring its ability to displace [125I]-ET-3 from chinese hamster ovary cells(CHO)	Endothelin receptor ET-B
12948	63527	Binding affinity against human cloned Endothelin B receptor expressed in CHO-K1 cells	Endothelin receptor ET-B
19064	63869	Inhibition of [125I]ET1 binding to porcine kidney inner medulla membrane Endothelin B receptor	Endothelin receptor ET-B
20726	63849	Inhibition of [125I]ET1 binding to cloned human ET-B receptor	Endothelin receptor ET-B
20730	64184	Binding constant for ET-1 induced isolated rat aortal strip contraction	Endothelin receptor ET-B
23016	63680	Inhibition of [125I]ET1 binding to recombinant human Endothelin B receptor.	Endothelin receptor ET-B
24566	63709	Binding affinity for human endothelin B receptor expressed in CHO-K1 cells.	Endothelin receptor ET-B
33091	63848	Inhibition of [125I]-ET-1 binding to CHO cells expressing human Endothelin B receptor at a concentration of 1 uM	Endothelin receptor ET-B
85465	507945	Displacement of [125I]endothelin-1 from human recombinant ETB receptor expressed in CHO cells	Endothelin receptor ET-B
103040	603858	Displacement of [125I]ET1 from endothelin B receptor in DBA mouse microsomes	Endothelin receptor ET-B
418098	1464480	Displacement of [125I]ET-1 from rat ETB receptor after 1 hr by Lowry method	Endothelin receptor ET-B
418113	1464501	Displacement of S6c from rat ETB receptor after 1 hr by Lowry method	Endothelin receptor ET-B
33857	304250	Binding affinity towards human metabotropic glutamate receptor 2 determined by [35S]GTP gamma S binding assay	Metabotropic glutamate receptor 2
34416	304322	Effective concentration for binding to human metabotropic glutamate receptor 2 as determined by GTPgammaS assay	Metabotropic glutamate receptor 2
99036	582382	Displacement of [3H]E-3-(2-chloro-8-methylquinolin-3-yl)-1-(thiophen-2-yl)prop-2-en-1-one from mGluR1 in rat cerebellar membrane after 14 to 16 hrs by scintillation counting	Metabotropic glutamate receptor 1
408822	1361684	Displacement of [3H]PK11195 from rat peripheral benzodiazepine receptor at 10 uM	Peripheral- benzodiazepine receptor
411808	1450768	Displacement of [3H]flunitrazepam from rat BZP receptor at 10 uM after 90 mins by microbeta counting analysis	Peripheral- benzodiazepine receptor
183077	774767	DRUGMATRIX: Histamine H1, Central radioligand binding (ligand: [3H] Pyrilamine)	Histamine H1 receptor
408810	1361672	Binding affinity to human histamine H1 receptor at 10 uM by radioligand displacement assay	Histamine H1 receptor
411811	1450771	Displacement of [3H]pyrilamine from human H1 histamine receptor expressed in HEK cells at 10 uM after 90 mins by microbeta counting analysis	Histamine H1 receptor
408812	1361674	Binding affinity to guinea pig histamine H3 receptor at 10 uM by radioligand displacement assay	Histamine H3 receptor
411813	1450773	Displacement of [3H]alpha-methylhistamine from human H3 histamine receptor expressed in HEK cells at 10 uM after 90 mins by microbeta counting analysis	Histamine H3 receptor
1571	99654	In vitro binding affinity using [3H]LTB4 radioligand binding to leukotriene B4 receptor in human neutrophil binding assay	Leukotriene B4 receptor 1
1573	99493	In vitro binding affinity using [3H]LTB4 radioligand binding to leukotriene B4 receptor in guinea pig lung membrane binding assay	Leukotriene B4 receptor 1
2234	99843	Inhibition of binding of [3H]LTB4 to the leukotriene B4 receptor of human peripheral neutrophils (PMN) at a concentration of 10 uM.	Leukotriene B4 receptor 1
2249	99844	Inhibition of [3H]LTB4 binding to leukotriene B4 receptor from human peripheral neutrophils (PMN), at a concentration of 1 uM	Leukotriene B4 receptor 1
2843	99646	Compound was tested for inhibitory activity against human neutrophil LTB4 receptor binding	Leukotriene B4 receptor 1
2934	99645	Compound was tested for inhibitory activity against LTB4 (leukotriene) binding	Leukotriene B4 receptor 1
3182	99834	Compound was tested for inhibitory activity against human neutrophil LTB4 receptor binding	Leukotriene B4 receptor 1
3298	99647	Compound was tested for inhibitory activity against human neutrophil LTB4 receptor binding	Leukotriene B4 receptor 1
3351	52380	Compound was tested for binding affinity against Cysteinyl leukotriene D4 receptor	Cysteinyl leukotriene receptor 1
3399	99835	Compound was tested for inhibitory activity against human neutrophil LTB4 receptor binding	Leukotriene B4 receptor 1
3731	52213	Binding affinity against Cysteinyl leukotriene D4 receptor from guinea pig lung was determined using [3H]-LTD4 (0.2 nM)	Cysteinyl leukotriene receptor 1
5471	99841	Tested for inhibition of specific binding of [3H]LTB4 to human neutrophil expressing LTB4 receptor	Leukotriene B4 receptor 1
5472	99495	Tested for inhibition of specific binding of [3H]LTB4 to guinea pig lung membranes expressing LTB4 receptor	Leukotriene B4 receptor 1
5776	99506	Binding affinity to leukotriene B4 receptor on intact human PMNs by displacing radioligand [3H]LTB4	Leukotriene B4 receptor 1
5931	98512	In vitro antagonistic activity towards LTB4 receptor was evaluated by inhibition of binding of [3H]LTB4 to human neutrophils	Leukotriene B4 receptor 1
5934	98505	Compound was evaluated for inhibition of binding of [3H]LTB4 to LTB4 receptor in guinea-pig lung membranes	Leukotriene B4 receptor 1
6475	99829	Binding affinity at leukotriene B4 receptor on intact human PMNs by displacement of [3H]LTB4.	Leukotriene B4 receptor 1
6970	99484	Compound was evaluated for the inhibition of Leukotriene B4 (LTB4) receptor binding to guinea pig spleen derived receptor (GPS); IA means inactive	Leukotriene B4 receptor 1
7580	99828	Binding affinity against Leukotriene B4 receptor on intact differentiated U-937 cells in competitive binding assay with [3H]LTB4	Leukotriene B4 receptor 1
8878	52358	Binding affinity against LTD4 receptor in guinea pig lung membranes.	Cysteinyl leukotriene receptor 1
9589	99659	Inhibition of specific binding of LTB4 ( 0.1 nM) to receptors on intact human neutrophils	Leukotriene B4 receptor 1
9609	99838	Inhibition constant against binding of [3H]LTB4 to human neutrophils	Leukotriene B4 receptor 1
9610	99661	Inhibition of specific binding of [3H]LTB4 ( 0.1 nM) to LTB4 receptor on intact human neutrophils	Leukotriene B4 receptor 1
9611	99845	Inhibition of specific binding of [3H]LTB4 ( 0.1 nM) to LTB4 receptor on intact human neutrophils; expressed as relative potency	Leukotriene B4 receptor 1
9612	99658	Inhibition of binding of [3H]LTB4 to receptor on nonradioactive LTB4	Leukotriene B4 receptor 1
11093	99827	Binding affinity against LTB4 receptors in human PMNs using [3H]LTB4 as radioligand	Leukotriene B4 receptor 1
12634	99507	Binding affinity for Leukotriene B4 (LTB4) receptor	Leukotriene B4 receptor 1
12637	99508	Binding affinity towards Leukotriene B4 (LTB4) Receptor. (Experiment conducted in the absence of NDGA)	Leukotriene B4 receptor 1
13999	52214	Binding affinity against Cysteinyl leukotriene D4 receptor in guinea pig lung membranes using [3H]LTD4 as the radioligand.	Cysteinyl leukotriene receptor 1
15046	99518	Compound was evaluated in a human neutrophil leukotriene B4 receptor binding assay	Leukotriene B4 receptor 1
15054	52058	Inhibition of binding to the leukotriene D4 receptor at 1*10e-5 M concentration	Cysteinyl leukotriene receptor 1
15073	99500	Compound (10e-5 M) was evaluated in a human neutrophil leukotriene B4 receptor binding assay; NA = not active.	Leukotriene B4 receptor 1
15282	99684	Inhibition of binding of B4 (LTB4) to its Leukotriene B4 receptor on intact human neutrophils at a concentration of 10e -7M.	Leukotriene B4 receptor 1
15288	99683	Inhibition of binding of B4 (LTB4) to Leukotriene B4 receptor on intact human neutrophils at a concentration of 10e -8M.	Leukotriene B4 receptor 1
15693	99660	Inhibition of specific binding of [3H]LTB4 to Leukotriene B4 receptor in human neutrophils	Leukotriene B4 receptor 1
15972	52212	Binding affinity against Cysteinyl leukotriene D4 receptor from guinea pig lung was determined using [3H]LTD4 (0.2 nM)	Cysteinyl leukotriene receptor 1
18375	99487	Inhibition of [3H]LTB4 binding to Leukotriene B4 receptor in the guinea pig spleen membranes.	Leukotriene B4 receptor 1
18376	99670	Inhibition of [3H]-LTB4 binding to Leukotriene B4 receptor in the human polymorphonuclear leukocytes.	Leukotriene B4 receptor 1
20519	99486	Inhibition of [3H]LTB4 binding to Leukotriene B4 receptor in the guinea pig spleen membranes	Leukotriene B4 receptor 1
20520	99669	Inhibition of [3H]LTB4 binding to Leukotriene B4 receptor in the human polymorphonuclear leukocytes	Leukotriene B4 receptor 1
21178	99644	Compound was tested for inhibition against binding of radioligand [3H]LTB4 to Leukotriene B4 receptor in human neutrophil membranes	Leukotriene B4 receptor 1
22418	98504	Binding affinity against LTB4 receptor in guinea pig membrane	Leukotriene B4 receptor 1
23678	99649	Concentration inhibiting the binding of [3H]LTB4 to human neutrophils	Leukotriene B4 receptor 1
25667	99832	Binding affinity to leukotriene B4 receptor	Leukotriene B4 receptor 1
28051	52209	Dissociation constant was determined against Cysteinyl leukotriene D4 receptor of guinea pig lung membranes using radioligand binding assays.	Cysteinyl leukotriene receptor 1
32069	52051	Inhibitory activity of compound to block binding of [3H]leukotriene D4 to Cysteinyl leukotriene D4 receptor sites in homogenized guinea pig lung	Cysteinyl leukotriene receptor 1
32633	52048	Inhibitory activity of compound to block binding of [3H]leukotriene D4 to Cysteinyl leukotriene D4 receptor sites in homogenized guinea pig lung	Cysteinyl leukotriene receptor 1
32770	52198	Inhibitory activity of compound to block binding of [3H]leukotriene D4 to Cysteinyl L-Cysteinyl leukotriene D4 receptor sites in homogenized guinea pig lung at 10 uM	Cysteinyl leukotriene receptor 1
32821	52202	Inhibitory activity of compound to block binding of [3H]leukotriene D4 to Cysteinyl leukotriene D4 receptor sites in homogenized guinea pig lung at 10 uM	Cysteinyl leukotriene receptor 1
33040	52204	Inhibitory activity of compound to block binding of radiolabeled leukotriene D4 to receptor sites in homogenized guinea pig lung at 10 uM	Cysteinyl leukotriene receptor 1
33079	52201	Inhibitory activity of compound to block binding of [3H]leukotriene D4 to LTD4 receptor sites in homogenized guinea pig lung; NT means not tested.	Cysteinyl leukotriene receptor 1
33103	52053	In vitro activity to inhibit binding of [3H]- leukotriene D4 to receptor sites in guinea pig lung membrane	Cysteinyl leukotriene receptor 1
33191	52050	Inhibitory activity of compound to block binding of [3H]leukotriene D4 to LTD4 receptor sites in homogenized guinea pig lung; NT means not tested.	Cysteinyl leukotriene receptor 1
81325	486185	Displacement of [3H]LTB4 from LTB4R	Leukotriene B4 receptor 1
81326	486222	Displacement of [3H]LTB4 from LTB4R assessed as specific binding relative to total binding	Leukotriene B4 receptor 1
183845	774643	DRUGMATRIX: Cysteinyl leukotriene receptor 1 radioligand binding (ligand: [3H]LTD4)	Cysteinyl leukotriene receptor 1
184421	774649	DRUGMATRIX: Muscarinic M1 radioligand binding (ligand: [3H] N-Methylscopolamine)	Muscarinic acetylcholine receptor M1
184517	774650	DRUGMATRIX: Muscarinic M2 radioligand binding (ligand: [3H] N-Methylscopolamine)	Muscarinic acetylcholine receptor M2
184613	774651	DRUGMATRIX: Muscarinic M3 radioligand binding (ligand: [3H] N-Methylscopolamine)	Muscarinic acetylcholine receptor M3
184709	774652	DRUGMATRIX: Muscarinic M4 radioligand binding (ligand: [3H] N-Methylscopolamine)	Muscarinic acetylcholine receptor M4
184805	774653	DRUGMATRIX: Muscarinic M5 radioligand binding (ligand: [3H] N-Methylscopolamine)	Muscarinic acetylcholine receptor M5
323078	821612	Displacement of [3H]QNB from human muscarinic M3 receptor at 10 uM	Muscarinic acetylcholine receptor M3
408814	1361676	Binding affinity to human muscarinic M1 receptor at 10 uM by radioligand displacement assay	Muscarinic acetylcholine receptor M1
408815	1361677	Binding affinity to human muscarinic M2 receptor at 10 uM by radioligand displacement assay	Muscarinic acetylcholine receptor M2
408816	1361678	Binding affinity to human muscarinic M3 receptor at 10 uM by radioligand displacement assay	Muscarinic acetylcholine receptor M3
408817	1361679	Binding affinity to human muscarinic M4 receptor at 10 uM by radioligand displacement assay	Muscarinic acetylcholine receptor M4
408818	1361680	Binding affinity to human muscarinic M5 receptor at 10 uM by radioligand displacement assay	Muscarinic acetylcholine receptor M5
411791	1450751	Binding affinity to human M1 receptor expressed in CHO cells at 10 uM after 90 mins by microbeta counting analysis	Muscarinic acetylcholine receptor M1
411792	1450752	Binding affinity to human M2 receptor expressed in CHO cells at 10 uM after 90 mins by microbeta counting analysis	Muscarinic acetylcholine receptor M2
411793	1450753	Binding affinity to human M3 receptor expressed in CHO Flp-In cells at 10 uM after 90 mins by microbeta counting analysis	Muscarinic acetylcholine receptor M3
411794	1450754	Binding affinity to human M4 receptor expressed in CHO cells at 10 uM after 90 mins by microbeta counting analysis	Muscarinic acetylcholine receptor M4
411795	1450755	Binding affinity to human M5 receptor expressed in CHO cells at 10 uM after 90 mins by microbeta counting analysis	Muscarinic acetylcholine receptor M5
189413	774725	DRUGMATRIX: Tachykinin NK2 radioligand binding (ligand: [3H] SR-48968)	Neurokinin 2 receptor
8857	146494	Binding affinity (in vitro) against Opioid receptor delta 1 using radio-ligand binding assay	Delta opioid receptor
33434	304277	Activation of human k-opioid receptor as increased [35S]GTPcS binding; Not determined	Kappa opioid receptor
33438	304268	Activation of human k-opioid receptor as increased [35S]-GTPcS binding; Not determined	Kappa opioid receptor
33440	304227	Activation of human k-opioid receptor as increased [35S]GTPcS binding	Kappa opioid receptor
35732	303441	Affinity for sigma receptor type 1 of guinea pig using [3H]ifenprodil or (+)-[3H]pentazocine radioligand	opioid receptor
35791	302757	Inhibition of [125I]- IOXY binding to human Opioid receptor mu1	Mu opioid receptor
35801	304236	Stimulation of [35S]GTP-gamma-S, binding to Opioid receptor kappa1 expressed in CHO cells	Kappa opioid receptor
35805	304558	Stimulatory effect on [35S]GTP gammaS binding to Opioid receptor kappa1 expressed in CHO cells compared to 500 nM U50,488	Kappa opioid receptor
35814	302815	Inhibition of [125I]- IOXY binding to human Opioid receptor delta1	Delta opioid receptor
35824	302816	Inhibition of [125I]- IOXY binding to human Opioid receptor kappa1	Kappa opioid receptor
35834	308282	Relative affinity for human opioid receptor mu1 and kappa1; (ND= not determined)	Opioid receptors; mu & kappa
35836	308247	Relative affinity for human opioid receptor delta1 and kappa1	Opioid receptors; delta & kappa
35844	304303	Stimulation of [35S]GTP-gamma-S, binding to Opioid receptor mu1 expressed in CHO cells; ND = Not determined	Mu opioid receptor
35847	304562	Stimulatory effect on [35S]-GTP gammaS binding to Opioid receptor mu1 expressed in CHO cells compared to 10 uM DAMGO; ND = Not determined	Mu opioid receptor
35850	304325	Stimulation of [35S]-GTP gammaS binding to Opioid receptor delta 1 expressed in CHO cells; ND = Not determined	Delta opioid receptor
35879	304563	Stimulatory effect on [35S]GTP gammaS binding to Opioid receptor delta 1 expressed in CHO cells compared to 500 nM SNC80; ND = Not determined	Delta opioid receptor
35883	308239	Relative affinity for human opioid receptor mu1 and kappa1	Opioid receptors; mu & kappa
35890	308299	Relative affinity for human opioid receptor delta1 and kappa1; (ND= not determined)	Opioid receptors; delta & kappa
35896	304225	Stimulation of [35S]GTP-gamma-S, binding to Opioid receptor mu1 expressed in CHO cells	Mu opioid receptor
35897	304553	Stimulatory effect on [35S]-GTP gammaS binding to Opioid receptor mu1 expressed in CHO cells compared to 10 uM DAMGO	Mu opioid receptor
35903	308279	Relative affinity for human opioid receptor mu1 and kappa1; ND= not determined	Opioid receptors; mu & kappa
35904	308287	Relative affinity for human opioid receptor delta1 and kappa1; ND= not determined	Opioid receptors; delta & kappa
36914	303490	Inhibition of [3H]U-69593 binding to rat opioid receptor kappa 1 expressed in HEK 293 cells	Kappa opioid receptor
36961	303557	Inhibition of [3H]diprenorphine binding to rat opioid receptor kappa 1 expressed in HEK 293 cells	Kappa opioid receptor
37125	303392	Inhibition of [3H]diprenorphine binding to human Opioid receptor kappa 1 expressed in chinese hamster ovary cells	Kappa opioid receptor
37135	304461	Effective concentration for activation of human Opioid receptor kappa 1 expressed in chinese hamster ovary cells to enhance [35S]GTP-gamma-S, binding	Kappa opioid receptor
37145	307511	Activation of human Opioid receptor kappa 1 expressed in chinese hamster ovary cells to enhance [35S]GTP-gamma-S, binding compared to U50,488H	Kappa opioid receptor
37182	320955	Binding affinity for 1 uM [3H]diprenorphine against human Opioid receptor kappa expressed in chinese hamster ovary cells (CHO cells)	Kappa opioid receptor
37197	322129	Concentration required to enhance [35S]GTP-gamma-S, binding to human Opioid receptor kappa expressed in CHO cells	Kappa opioid receptor
37202	322683	Percent maximal response in enhanced [35S]GTP-gamma-S, binding to human Opioid receptor kappa expressed in CHO cells relative to U50,488H	Kappa opioid receptor
37206	320006	Percent maximal response in enhanced [35S]GTP-gamma-S, binding to human Opioid receptor kappa expressed in CHO cells relative to U50,488H	Kappa opioid receptor
40524	396128	Inhibition of [3H]diprenorphine binding to human KOR expressed in CHO cells	Kappa opioid receptor
40542	396129	Enhancement of [35S]GTP-gamma-S binding to human KOR expressed in CHO cells	Kappa opioid receptor
40560	396131	Enhancement of [35S]GTP-gamma-S binding to human KOR expressed in CHO cells relative to U50,488H at 10 uM	Kappa opioid receptor
40562	396130	Enhancement of [35S]GTP-gamma-S binding to human KOR expressed in CHO cells relative to U50,488H	Kappa opioid receptor
41571	424357	Displacement of [3H]diprenorphine binding from human kappa opioid receptor expressed in CHO cells	Kappa opioid receptor
41588	424358	Binding potency at human kappa opioid receptor expressed in CHO cells by [35S]GTPgammaS binding assay	Kappa opioid receptor
41605	424359	Efficacy at human kappa opioid receptor expressed in CHO cells by [35S]GTP-gamma-S binding assay relative to U50,488H	Kappa opioid receptor
44575	438364	Displacement of [3H]U-69593 from rat cloned KOR	Kappa opioid receptor
44862	439880	Displacement of [125I]IOXY from human mu opioid receptor expressed in CHO cells	Mu opioid receptor
44867	439881	Displacement of [125I]IOXY from human delta opioid receptor expressed in CHO cells	Delta opioid receptor
44872	439882	Displacement of [125I]IOXY from human kappa opioid receptor expressed in CHO cells	Kappa opioid receptor
44899	439888	Activity at human kappa opioid receptor expressed in CHO cells by [35S]GTP-gamma-S binding assay relative to U69593	Kappa opioid receptor
47146	450229	Efficacy at human kappa opioid receptor by [35S]GTPgammaS binding assay relative to U69,593	Kappa opioid receptor
49889	459305	Binding affinity to delta opioid receptor	Delta opioid receptor
52632	469676	Displacement of [3H]diprenorphine from human kappa opioid receptor expressed in CHO cells	Kappa opioid receptor
52670	469677	Displacement of [3H]diprenorphine from rat mu opioid receptor expressed in CHO cells	Mu opioid receptor
52682	469678	Displacement of [3H]diprenorphine from mouse delta opioid receptor expressed in CHO cells	Delta opioid receptor
53245	465039	Displacement of [3H]diprenorphine from rat kappa opioid receptor expressed in HEK293 cells	Kappa opioid receptor
53268	465059	Displacement of [3H]diprenorphine from rat mu opioid receptor expressed in HEK293 cells	Mu opioid receptor
53270	465060	Displacement of [3H]diprenorphine from mouse delta opioid receptor expressed in HEK293 cells	Delta opioid receptor
54099	470449	Displacement of [3H]diprenorphine from rat mu opioid receptor expressed in CHO cells at 10 uM	Mu opioid receptor
54100	470451	Displacement of [3H]diprenorphine from mouse delta opioid receptor expressed in CHO cells at 10 uM	Delta opioid receptor
54101	470453	Displacement of [3H]diprenorphine from human kappa opioid receptor expressed in CHO cells at 10 uM	Kappa opioid receptor
54102	470450	Displacement of [3H]diprenorphine from rat mu opioid receptor expressed in CHO cells	Mu opioid receptor
54104	470452	Displacement of [3H]diprenorphine from mouse delta opioid receptor expressed in CHO cells	Delta opioid receptor
54106	470454	Displacement of [3H]diprenorphine from human kappa opioid receptor expressed in CHO cells	Kappa opioid receptor
55409	477926	Displacement of [125I]IOXY from human recombinant delta opioid receptor expressed in CHO cells	Delta opioid receptor
55420	477925	Displacement of [125I]IOXY from human recombinant mu opioid receptor expressed in CHO cells	Mu opioid receptor
55432	477927	Displacement of [125I]IOXY from human recombinant kappa opioid receptor expressed in CHO cells	Kappa opioid receptor
84654	517096	Displacement of [3H]diprenorphine from human KOPR expressed in CHO cells	Kappa opioid receptor
84674	517099	Binding affinity to rat MOPR expressed in CHO cells	Mu opioid receptor
84681	517100	Binding affinity to mouse DOPR expressed in CHO cells	Delta opioid receptor
88989	525304	Displacement of [125]OXY from mu opioid receptor	Mu opioid receptor
88997	525305	Displacement of [125]OXY from delta opioid receptor	Delta opioid receptor
89005	525306	Displacement of [125]OXY from kappa opioid receptor	Kappa opioid receptor
90873	527029	Ratio of EC50 for drug to U69593 at human kappa opioid receptor by [35S]GTPgammaS binding in CHO cells	Kappa opioid receptor
103740	601076	Displacement of [3H]U69593 from kappa opioid receptor expressed in HEK293 cells by visible spectrophotometry	Kappa opioid receptor
114456	629560	Binding affinity to delta opioid receptor	Delta opioid receptor
115870	639432	Binding affinity to kappa opioid receptor	Kappa opioid receptor
121289	664647	Displacement of [3H]diprenorphine from mouse FLAG-tagged delta opioid receptor expressed in CHO cells at 3 uM	Delta opioid receptor
121292	664646	Displacement of [3H]diprenorphine from rat mu opioid receptor expressed in CHO cells at 3 uM	Mu opioid receptor
121295	664645	Displacement of [3H]diprenorphine from human kappa opioid receptor expressed in CHO cells at 3 uM	Kappa opioid receptor
121298	664644	Displacement of [3H]diprenorphine from human kappa opioid receptor expressed in CHO cells	Kappa opioid receptor
142289	701346	Displacement of [3H]DAMGO from mu opioid receptor expressed in HEK293 cells	Mu opioid receptor
142290	701347	Displacement of [3H]DADLE from delta opioid receptor expressed in HEK293 cells	Delta opioid receptor
142291	701348	Displacement of [3H]U69593 from kappa opioid receptor expressed in HEK293 cells	Kappa opioid receptor
156615	745569	Displacement of [3H]DADLE from delta opioid receptor	Delta opioid receptor
156618	745570	Displacement of [3H]DAMGO from mu opioid receptor	Mu opioid receptor
156642	745571	Displacement of [3H]U69593 from kappa opioid receptor	Kappa opioid receptor
161048	760913	Binding affinity at human delta opioid receptor expressed in CHO-K1 cells at 10 uM	Delta opioid receptor
161055	760914	Binding affinity at human kappa opioid receptor expressed in CHO-K1 cells at 10 uM	Kappa opioid receptor
161062	760915	Binding affinity at human mu opioid receptor expressed in CHO-K1 cells at 10 uM	Mu opioid receptor
161090	760920	Displacement of [3H]DPDPE from human delta opioid receptor expressed in CHO-K1 cells after 60 mins by scintillation counting	Delta opioid receptor
161092	760921	Displacement of [3H]nor-Binaltorphimine from human kappa opioid receptor expressed in CHO-K1 cells after 60 mins by scintillation counting	Kappa opioid receptor
161094	760922	Displacement of [3H]DAMGO from human mu opioid receptor expressed in CHO-K1 cells after 60 mins by scintillation counting	Mu opioid receptor
185381	774659	DRUGMATRIX: Opiate delta1 (OP1, DOP) radioligand binding (ligand: [3H] Naltrindole)	Delta opioid receptor
185477	774660	DRUGMATRIX: Opiate kappa (OP2, KOP) radioligand binding (ligand: [3H] Diprenorphine)	Kappa opioid receptor
185573	774661	DRUGMATRIX: Opiate mu (OP3, MOP) radioligand binding (ligand: [3H] Diprenorphine)	Mu opioid receptor
189029	774721	DRUGMATRIX: Sigma1 radioligand binding (ligand: [3H] Haloperidol)	opioid receptor
193928	797875	Displacement of [3H]diprenorphine from rat MOPR expressed in CHO cells at 3 uM	Mu opioid receptor
193932	797873	Displacement of [3H]diprenorphine from human KOPR expressed in CHO cells	Kappa opioid receptor
193958	797877	Displacement of [3H]diprenorphine from mouse DOPR expressed in CHO cells at 3 uM	Delta opioid receptor
322029	816189	Displacement of [3H]U69593 from human recombinant kappa opioid receptor expressed in CHO cells at 10 uM after 2 hrs by liquid scintillation counting	Kappa opioid receptor
322030	816187	Displacement of [3H]U69593 from human recombinant kappa opioid receptor expressed in CHO cells after 2 hrs by liquid scintillation counting	Kappa opioid receptor
322043	816186	Displacement of [3H]DADLE from human recombinant delta opioid receptor expressed in CHO cells at 10 uM after 2 hrs by liquid scintillation counting	Delta opioid receptor
322183	816185	Displacement of [3H]DADLE from human recombinant delta opioid receptor expressed in CHO cells at 1 uM after 2 hrs by liquid scintillation counting	Delta opioid receptor
322187	816184	Displacement of [3H]DADLE from human recombinant delta opioid receptor expressed in CHO cells after 2 hrs by liquid scintillation counting	Delta opioid receptor
322200	816183	Displacement of [3H]DAMGO from human recombinant mu opioid receptor expressed in CHO cells at 1 uM after 2 hrs by liquid scintillation counting	Mu opioid receptor
322201	816182	Displacement of [3H]DAMGO from human recombinant mu opioid receptor expressed in CHO cells at 10 uM after 2 hrs by liquid scintillation counting	Mu opioid receptor
322207	816181	Displacement of [3H]DAMGO from human recombinant mu opioid receptor expressed in CHO cells after 2 hrs by liquid scintillation counting	Mu opioid receptor
363797	957479	Displacement of [3H]-enkephalin from human delta opioid receptor transfected in CHOK1 cells after 60 mins	Delta opioid receptor
363811	957481	Displacement of [3H]-DAMGO from human mu opioid receptor transfected in CHOK1 cells at 10 uM after 60 mins relative to control	Mu opioid receptor
363816	957482	Displacement of [3H]-U-69593 from human kappa opioid receptor transfected in CHOK1 cells at 10 uM after 60 mins relative to control	Kappa opioid receptor
363821	957480	Displacement of [3H]-enkephalin from human delta opioid receptor transfected in CHOK1 cells at 10 uM after 60 mins relative to control	Delta opioid receptor
364323	959946	Displacement of [3H]U69593 from kappa opioid receptor (unknown origin)	Kappa opioid receptor
364335	959948	Displacement of [3H]DADLE from delta opioid receptor (unknown origin)	Delta opioid receptor
364347	959949	Displacement of [3H]DAMGO from mu opioid receptor (unknown origin)	Mu opioid receptor
372543	989616	Displacement of [3H]DPDPE from delta opioid receptor in CD1 mouse brain membranes after 1 hr by liquid scintillation counting	Delta opioid receptor
372544	989617	Displacement of [3H]DAMGO from mu opioid receptor in CD1 mouse brain membranes after 1 hr by liquid scintillation counting	Mu opioid receptor
385292	1283825	Displacement of [3H]U69593 from kappa opioid receptor (unknown origin)	Kappa opioid receptor
387936	1295493	Binding affinity to kappa opioid receptor (unknown origin) expressed in HEK293 cells by radioligand displacement assay	Kappa opioid receptor
401608	1330171	Displacement of [3H]DAMGO from human mu opioid receptor expressed in CHO cell membrane after 2 hrs by liquid scintillation counting analysis	Mu opioid receptor
401618	1330172	Displacement of [3H]DADLE from human delta opioid receptor expressed in CHO cell membrane after 2 hrs by liquid scintillation counting analysis	Delta opioid receptor
401628	1330173	Displacement of [3H]U69593 from human kappa opioid receptor expressed in CHO cell membrane after 2 hrs by scintillation counting analysis	Kappa opioid receptor
402500	1334682	Displacement of [3H]pentazocine from sigma-1 opioid receptor in rat liver membranes after 1 hr by liquid scintillation spectrometric analysis	opioid receptor
408819	1361681	Binding affinity to human delta opiate receptor at 10 uM by radioligand displacement assay	Delta opioid receptor
408820	1361682	Binding affinity to human kappa opiate receptor at 10 uM by radioligand displacement assay	Kappa opioid receptor
408821	1361683	Binding affinity to human mu opiate receptor at 10 uM by radioligand displacement assay	Mu opioid receptor
408834	1361696	Binding affinity to rat Sigma1 receptor at 10 uM by radioligand displacement assay	opioid receptor
411823	1451622	Displacement of [3H]DADLE from delta opioid receptor (unknown origin) expressed in HEK cells at 10 uM after 90 mins by microbeta counting analysis	Delta opioid receptor
411824	1451623	Displacement of [3H]U69593 from kappa opioid receptor (unknown origin) expressed in HEK cells at 10 uM after 90 mins by microbeta counting analysis	Kappa opioid receptor
411825	1451624	Displacement of [3H]DAMGO from mu opioid receptor (unknown origin) expressed in HEK cells at 10 uM after 90 mins by microbeta counting analysis	Mu opioid receptor
411835	1451634	Displacement of [3H]pentazocine from rat sigma1 receptor at 10 uM after 90 mins by microbeta counting analysis	opioid receptor
415998	1431191	Displacement of [3H]DADLE from delta opioid receptor (unknown origin) expressed in HEK293T cells after 1.5 hrs by radioligand binding assay	Delta opioid receptor
416014	1431190	Displacement of [3H]DAMGO from mu opioid receptor (unknown origin) expressed in HEK293T cells after 1.5 hrs by radioligand binding assay	Mu opioid receptor
416030	1431192	Displacement of [3H]U69593 from kappa opioid receptor (unknown origin) expressed in HEK293T cells after 1.5 hrs by radioligand binding assay	Kappa opioid receptor
417228	1462230	Displacement of [3H]DPDPE from delta opioid receptor in CD1 mouse whole brain minus cerebellum membranes by liquid scintillation counting	Delta opioid receptor
417233	1462229	Displacement of [3H]DAMGO from mu opioid receptor in CD1 mouse whole brain minus cerebellum membranes by liquid scintillation counting	Mu opioid receptor
430947	1501217	Displacement of [3H]DPDPE from delta opioid receptor (unknown origin) transfected into HEK293 cells by microplate scintillation counting	Delta opioid receptor
430949	1501216	Displacement of [3H]DAMGO from mu opioid receptor (unknown origin) transfected into HEK293 cells at 10 uM by microplate scintillation counting	Mu opioid receptor
430951	1501215	Displacement of [3H]U69593 from kappa opioid receptor (unknown origin) transfected into HEK293 cells at 10 uM by microplate scintillation counting	Kappa opioid receptor
430952	1501214	Displacement of [3H]DPDPE from delta opioid receptor (unknown origin) transfected into HEK293 cells at 10 uM by microplate scintillation counting	Delta opioid receptor
435509	1521809	Displacement of [3H]diprenorphine from FLAG-tagged mouse delta opioid receptor expressed in CHO cell membranes	Delta opioid receptor
435519	1521810	Displacement of [3H]diprenorphine from human kappa opioid receptor expressed in CHO cell membranes	Kappa opioid receptor
435529	1521814	Displacement of [3H]diprenorphine from human kappa opioid receptor expressed in CHO cell membranes at 3 uM	Kappa opioid receptor
435539	1521815	Displacement of [3H]diprenorphine from FLAG-tagged mouse delta opioid receptor expressed in CHO cell membranes Displacement of [3H]diprenorphine from human kappa opioid receptor expressed in CHO cell membranes at 3 uM	Delta opioid receptor
435549	1521816	Displacement of [3H]diprenorphine from rat mu opioid receptor expressed in CHO cell membranes Displacement of [3H]diprenorphine from human kappa opioid receptor expressed in CHO cell membranes at 3 uM	Mu opioid receptor
435573	1521811	Displacement of [3H]diprenorphine from rat mu opioid receptor expressed in CHO cell membranes	Mu opioid receptor
437365	1527751	BindingDB_Patents: Competitive Inhibition Assay. In vitro binding assay: The affinities of compounds for opioid receptors were determined by competitive inhibition of [3H]diprenorphine binding to kappa opioid receptors (KOPR).	Kappa opioid receptor
8826	153622	Binding affinity was determined by displacement of 20 nM [3H]- thiazolidinedione from 4 nM biotinylated human peroxisome proliferator-activated receptor (PPAR gamma) ligand binding domain	Peroxisome proliferator-activated receptor gamma
13709	153546	Binding affinity towards peroxisome proliferator activated receptor alpha (PPAR alpha)	Peroxisome proliferator-activated receptor alpha
13712	154356	Binding affinity towards peroxisome proliferator activated receptor gamma (PPAR gamma)	Peroxisome proliferator-activated receptor gamma
13937	154357	Binding affinity towards peroxisome proliferator activated receptor gamma (PPAR gamma): Weakly active	Peroxisome proliferator-activated receptor gamma
13938	153543	Binding affinity towards human peroxisome proliferator activated receptor alpha (PPAR alpha) was determined by HTRF assay	Peroxisome proliferator-activated receptor alpha
13939	154354	Binding affinity towards human peroxisome proliferator activated receptor gamma (PPAR gamma) was determined by HTRF assay	Peroxisome proliferator-activated receptor gamma
25415	153534	In vitro binding affinity for human peroxisome proliferator activated receptor alpha using scintillation proximity assay (SPA)	Peroxisome proliferator-activated receptor alpha
25428	154045	In vitro binding affinity for human Peroxisome proliferator activated receptor gamma using scintillation proximity assay (SPA)	Peroxisome proliferator-activated receptor delta
25441	154206	In vitro binding affinity for human peroxisome proliferator activated receptor gamma using scintillation proximity assay (SPA)	Peroxisome proliferator-activated receptor gamma
36263	306189	In vitro binding affinity for human PPAR alpha	Peroxisome proliferator-activated receptor alpha
36275	306190	In vitro binding affinity for human PPAR gamma	Peroxisome proliferator-activated receptor gamma
36436	306292	Inhibition of human Peroxisome proliferator activated receptor alpha binding	Peroxisome proliferator-activated receptor alpha
36437	306293	Inhibition of human Peroxisome proliferator activated receptor gamma binding	Peroxisome proliferator-activated receptor gamma
37540	321003	Binding affinity for human PPAR gamma construct expressed in bacteria with 3[H] rosiglitazone	Peroxisome proliferator-activated receptor gamma
40452	396486	Displacement of [3H]2-(4-{2-[3-(2,4-difluoro-phenyl)-1-heptyl-ureido]-ethyl}-phenoxy)-2-methyl-butyric acid from human PPARdelta by SPA	Peroxisome proliferator-activated receptor delta
40459	396484	Displacement of [3H]2-methyl-2-(4-{3-[propyl-(5-pyridin-2-yl-thiophene-2-sulfonyl)-amino]-propyl}-phenoxy)-propionic acid from human PPARgamma by SPA	Peroxisome proliferator-activated receptor gamma
40472	396482	Displacement of [3H]2-(4-{2-[3-(2,4-difluoro-phenyl)-1-heptyl-ureido]-ethyl}-phenoxy)-2-methyl-butyric acid from human PPARalpha by SPA	Peroxisome proliferator-activated receptor alpha
40506	396490	Displacement of [3H]2-(4-{2-[3-(2,4-difluoro-phenyl)-1-heptyl-ureido]-ethyl}-phenoxy)-2-methyl-butyric acid from murine PPARalpha by SPA	Peroxisome proliferator-activated receptor alpha
46939	448678	Binding affinity to PPARgamma	Peroxisome proliferator-activated receptor gamma
47668	453566	Displacement of [3H]2-(4-{2-[3-(2,4-difluoro-phenyl)-1-heptyl-ureido]-ethyl}-phenoxy)-2-methyl butyric acid from human PPARalpha	Peroxisome proliferator-activated receptor alpha
47672	453568	Displacement of [3H]2-methyl-2-(4-{3-[porpyl-(5-pyridin-2yl-thiophene-2-sulfonyl)-amino]-propyl}-phenoxy)-propionic acid from human PPARgamma	Peroxisome proliferator-activated receptor gamma
47676	453567	Displacement of [3H]2-(4-{2-[3-(2,4-difluoro-phenyl)-1-heptyl-ureido]-ethyl}-phenoxy)-2-methyl butyric acid from human PPARdelta	Peroxisome proliferator-activated receptor delta
73799	556513	Displacement of [3H]rosigliatzone from PPARgamma in rat adipocytes	Peroxisome proliferator-activated receptor gamma
104639	608806	Binding affinity to human recombinant PPAGgamma expressed in african green monkey CV1 cells coexpressing GAL4-luc reporter by microplate scintillation counter	Peroxisome proliferator-activated receptor gamma
111041	619198	Binding affinity to PPARgamma in C57BL/6J mouse macrophages assessed as increase in Cpt1alpha mRNA level at 5 uM after 48 hrs by real-time PCR analysis	Peroxisome proliferator-activated receptor gamma
111042	619197	Binding affinity to PPARgamma in C57BL/6J mouse macrophages assessed as increase in CD36 mRNA level at 5 uM after 48 hrs by real-time PCR analysis	Peroxisome proliferator-activated receptor gamma
117107	642553	Binding affinity to human PPARgamma expressed in Escherichia coli BL21 assessed as binding constant by fluorescence quenching assay	Peroxisome proliferator-activated receptor gamma
156345	745268	Transactivation of human PPARgamma ligand binding domain transfected in mouse embryo fibroblasts at 100 uM after 18 hrs analyzed by photinus and renilla luciferase activity by luminometry relative to 1 uM rosiglitazone	Peroxisome proliferator-activated receptor gamma
156353	745270	Transactivation of human PPARgamma ligand binding domain transfected in mouse embryo fibroblasts assessed as renilla luciferase activity at 1 uM after 18 hrs by luminometry relative to 1 uM rosiglitazone	Peroxisome proliferator-activated receptor gamma
165413	770708	Binding affinity to histidine-tagged human PPARalpha-LBD assessed as recruitment of co-activator peptide fluorescein-labeled PGC1alpha after 2 hrs by TR-FRET assay	Peroxisome proliferator-activated receptor alpha
165414	770709	Binding affinity to histidine-tagged human PPARalpha-LBD by SPR analysis	Peroxisome proliferator-activated receptor alpha
322637	819638	Binding affinity to GST-tagged human PPARalpha by TR-FRET analysis	Peroxisome proliferator-activated receptor alpha
322640	819639	Binding affinity to GST-tagged human PPARgamma by TR-FRET analysis	Peroxisome proliferator-activated receptor gamma
325627	830559	Binding affinity to GST-tagged PPARgamma LBD at 50 uM after 4 hrs by TR-FRET competitive binding assay	Peroxisome proliferator-activated receptor gamma
326982	834189	Binding affinity to PPARgamma	Peroxisome proliferator-activated receptor gamma
337450	857113	Transactivation of GAL4-fused PPARbeta (delta) ligand binding domain transfected in human HepG2 cells after 20 hrs by luciferase reporter gene assay	Peroxisome proliferator-activated receptor delta
337453	857112	Transactivation of GAL4-fused PPARgamma ligand binding domain transfected in human HepG2 cells after 20 hrs by luciferase reporter gene assay	Peroxisome proliferator-activated receptor gamma
337454	857111	Transactivation of GAL4-fused PPARalpha ligand binding domain transfected in human HepG2 cells after 20 hrs by luciferase reporter gene assay	Peroxisome proliferator-activated receptor alpha
337829	859760	Inhibition of fluormone binding to human PPARgamma LBD after 2 hrs by competitive fluorescence polarization assay	Peroxisome proliferator-activated receptor gamma
339594	875867	Transactivation of GAL4-fused PPARgamma ligand binding domain transfected in human HepG2 cells at 10 uM after 18 hrs by luciferase reporter gene assay	Peroxisome proliferator-activated receptor gamma
339597	875863	Covalent binding affinity to N-terminal His6-tagged PPARgamma ligand binding domain (195 to 477 amino acid residues) at 20 uM after 60 to 180 mins by RP-LC-MS analysis	Peroxisome proliferator-activated receptor gamma
339599	875854	Covalent binding affinity to N-terminal His6-tagged PPARgamma ligand binding domain (195 to 477 amino acid residues) by MALDI-MS and MALDI-MS/MS method	Peroxisome proliferator-activated receptor gamma
339600	875864	Transactivation of GAL4-fused PPARgamma ligand binding domain transfected in human HepG2 cells by luciferase reporter gene assay	Peroxisome proliferator-activated receptor gamma
339604	875865	Transactivation of GAL4-fused PPARbeta ligand binding domain transfected in human HepG2 cells at 10 uM after 18 hrs by luciferase reporter gene assay	Peroxisome proliferator-activated receptor delta
339610	875866	Transactivation of GAL4-fused PPARalpha ligand binding domain transfected in human HepG2 cells at 10 uM after 18 hrs by luciferase reporter gene assay	Peroxisome proliferator-activated receptor alpha
339772	877387	Transactivation of GAL4-fused human PPARdelta ligand binding domain transfected in african green monkey COS7 cells by luciferase reporter gene assay	Peroxisome proliferator-activated receptor delta
339773	877389	Transactivation of GAL4-fused human PPARgamma ligand binding domain transfected in african green monkey COS7 cells by luciferase reporter gene assay	Peroxisome proliferator-activated receptor gamma
339774	877388	Transactivation of GAL4-fused human PPARalpha ligand binding domain transfected in african green monkey COS7 cells by luciferase reporter gene assay	Peroxisome proliferator-activated receptor alpha
339775	877391	Transactivation of GAL4-fused human PPARgamma ligand binding domain transfected in african green monkey COS7 cells at 10 uM by luciferase reporter gene assay relative to pioglitazone	Peroxisome proliferator-activated receptor gamma
339776	877392	Transactivation of GAL4-fused human PPARalpha ligand binding domain transfected in african green monkey COS7 cells at 10 uM by luciferase reporter gene assay relative to GW7647	Peroxisome proliferator-activated receptor alpha
340202	886592	Transactivation of human GAL4-fused PPARgamma ligand binding domain transfected in HEK293 cells at 150 uM after 18 hrs by dual luciferase reporter gene assay relative to pioglitazone	Peroxisome proliferator-activated receptor gamma
340207	886593	Transactivation of human GAL4-fused PPARgamma ligand binding domain transfected in HEK293 cells after 18 hrs by dual luciferase reporter gene assay	Peroxisome proliferator-activated receptor gamma
340230	886596	Transactivation of human GAL4-fused PPARalpha ligand binding domain transfected in HEK293 cells after 18 hrs by dual luciferase reporter gene assay	Peroxisome proliferator-activated receptor alpha
345077	909357	Binding affinity to PPAR-alpha (unknown origin) by fluorescence-based assay	Peroxisome proliferator-activated receptor alpha
348876	922064	Transactivation of GAL4-fused Homo sapiens (human) PPARgamma DNA binding domain expressed in African green monkey CV1 cells by luciferase reporter gene assay	Peroxisome proliferator-activated receptor gamma
348878	922065	Transactivation of GAL4-fused Homo sapiens (human) PPARalpha DNA binding domain expressed in African green monkey CV1 cells by luciferase reporter gene assay	Peroxisome proliferator-activated receptor alpha
350845	933249	Displacement of [3H]GW2433 from Homo sapiens (human) PPARdelta receptor by scintillation proximity assay	Peroxisome proliferator-activated receptor delta
350859	933250	Displacement of [3H]BRL49653 from Homo sapiens (human) PPARgamma receptor by scintillation proximity assay	Peroxisome proliferator-activated receptor gamma
350873	933251	Displacement of [3H]GW2331 from Homo sapiens (human) PPARalpha receptor by scintillation proximity assay	Peroxisome proliferator-activated receptor alpha
351309	934957	Transactivation of GAL4-fused human PPARgamma ligand binding domain expressed in HepG2 cells after 20 hrs by luciferase reporter gene assay relative to rosiglitazone	Peroxisome proliferator-activated receptor gamma
351310	934959	Transactivation of GAL4-fused human PPARalpha ligand binding domain expressed in HepG2 cells after 20 hrs by luciferase reporter gene assay relative to WY-14643	Peroxisome proliferator-activated receptor alpha
351311	934958	Transactivation of GAL4-fused human PPARgamma ligand binding domain expressed in HepG2 cells after 20 hrs by luciferase reporter gene assay	Peroxisome proliferator-activated receptor gamma
351312	934960	Transactivation of GAL4-fused human PPARalpha ligand binding domain expressed in HepG2 cells after 20 hrs by luciferase reporter gene assay	Peroxisome proliferator-activated receptor alpha
355004	944087	Binding affinity to human PPARgamma (unknown origin) by competitive TR-FRET assay	Peroxisome proliferator-activated receptor gamma
355007	944088	Binding affinity to human PPARdelta (unknown origin) by competitive TR-FRET assay	Peroxisome proliferator-activated receptor delta
355010	944089	Binding affinity to human PPARalpha (unknown origin) by competitive TR-FRET assay	Peroxisome proliferator-activated receptor alpha
414714	1442307	Competitive binding to human GST-tagged PPAR-gamma at <=100 uM by TR-FRET assay	Peroxisome proliferator-activated receptor gamma
414737	1442308	Competitive binding to human GST-tagged PPAR-gamma by TR-FRET assay	Peroxisome proliferator-activated receptor gamma
414749	1442318	Binding affinity to PPAR-gamma (unknown origin)	Peroxisome proliferator-activated receptor gamma
442690	1565227	Competitive binding affinity to PPARalpha (unknown origin) by TR-FRET assay	Peroxisome proliferator-activated receptor alpha
442691	1565228	Competitive binding affinity to PPARbeta/delta (unknown origin) by TR-FRET assay	Peroxisome proliferator-activated receptor delta
442692	1565229	Competitive binding affinity to PPARgamma (unknown origin) by TR-FRET assay	Peroxisome proliferator-activated receptor gamma
447088	1589717	Binding affinity to recombinant PPARbeta-LBD (254 to 441 residues) (unknown origin) expressed in Escherichia coli Rosetta2 cells by isothermal titration calorimetry	Peroxisome proliferator-activated receptor delta
912	158309	Binding affinity towards mouse Prostanoid EP2 receptor expressed in CHO cells.	Prostanoid EP2 receptor
5321	158298	Affinity for Prostanoid EP2 receptor expressed in CHO cells	Prostanoid EP2 receptor
11322	158300	In vitro binding at EP2 human prostaglandin receptor using [3H]PGE-2 as radioligand	Prostanoid EP2 receptor
15484	158310	Evaluated for its competitive binding affinity towards mouse Prostanoid EP2 receptor in CHO cells expressing prostanoid receptor	Prostanoid EP2 receptor
29379	158311	Affinity for mouse Prostanoid EP2 receptor expressed in CHO cells	Prostanoid EP2 receptor
33633	302795	Binding affinity for human prostanoid EP2 receptor	Prostanoid EP2 receptor
41568	424227	Binding affinity to EP2 receptor	Prostanoid EP2 receptor
48533	456219	Displacement of [3H]PGE2 from human EP2 receptor expressed in HEK293 cells	Prostanoid EP2 receptor
49018	458316	Binding affinity at human prostaglandin EP2 receptor	Prostanoid EP2 receptor
52800	468777	Displacement of [3H]PGE2 from human EP2 receptor	Prostanoid EP2 receptor
103264	605750	Displacement of [3H]PGE2 from mouse EP2 receptor expressed in CHO cells by liquid scintillation counting	Prostanoid EP2 receptor
115233	633379	Binding affinity to EP2 receptor	Prostanoid EP2 receptor
193228	795667	Displacement of [3H]-PGE2 from mouse EP2 receptor expressed in CHO cells after 60 mins by liquid scintillation counting	Prostanoid EP2 receptor
196007	808314	Displacement of [3H]-PGE2 from mouse EP2 receptor expressed in CHO cells after 60 mins by scintillation counting	Prostanoid EP2 receptor
366365	964177	Binding affinity to human EP2 receptor (unknown origin) by radioligand displacement assay	Prostanoid EP2 receptor
366582	966045	Binding affinity to human prostanoid EP2 receptor by radioligand displacement assay	Prostanoid EP2 receptor
404995	1351396	Displacement of [3H]PGE2 from human prostanoid EP2 receptor expressed in cell membranes at 10 uM by scintillation counting	Prostanoid EP2 receptor
407745	1364371	Binding affinity to EP2 receptor (unknown origin) by competitive binding assay	Prostanoid EP2 receptor
441969	1559786	Displacement of [3H]PGE2 from human recombinant prostanoid EP2 receptor expressed in HEK293 cells	Prostanoid EP2 receptor
951	158467	Binding affinity towards human Prostanoid IP receptor in CHO cells.	Prostanoid IP receptor
1499	158466	Compound was evaluated for its competitive binding affinity towards human IP- receptor in CHO cells expressing prostanoid receptor; NT means Not tested	Prostanoid IP receptor
5341	158006	Affinity for Prostaglandin I2 receptor expressed in CHO cells	Prostanoid IP receptor
6514	158014	In vitro Prostacyclin (PGI-2) receptor binding assay was determined based on displacement of [3H]iloprost radioligand from cloned human IP receptor	Prostanoid IP receptor
10668	158019	Affinity for Prostaglandin I2 receptor	Prostanoid IP receptor
11326	158464	In vitro binding at prostanoid IP receptor using [3H]iloprost as radioligand	Prostanoid IP receptor
15487	158468	Evaluated for its competitive binding affinity towards human Prostanoid IP receptor in CHO cells	Prostanoid IP receptor
19134	158008	Displacement of [3H]iloprost from Prostaglandin I2 receptor of human platelets	Prostanoid IP receptor
27626	158016	The compound was evaluated for the affinity towards Prostaglandin I2 receptor	Prostanoid IP receptor
28034	158018	The compound was evaluated for the affinity towards Prostaglandin I2 receptor; not parallel	Prostanoid IP receptor
28525	158007	Prostaglandin I2 receptor binding by displacement of [3H]iloprost from human platelets	Prostanoid IP receptor
29385	158469	Affinity for human Prostanoid IP receptor expressed in CHO cells	Prostanoid IP receptor
36085	302783	Ability to inhibit binding of [3H]iloprost to cloned human prostaglandin I2 receptor	Prostanoid IP receptor
75109	494477	Displacement of radiolabeled iloprost from human prostanoid IP receptor	Prostanoid IP receptor
366364	964176	Binding affinity to PGI2 receptor (unknown origin) by radioligand displacement assay	Prostanoid IP receptor
366578	966044	Binding affinity to human PGI2 receptor by radioligand displacement assay	Prostanoid IP receptor
407814	1364375	Binding affinity to prostanoid IP receptor (unknown origin)	Prostanoid IP receptor
441968	1559787	Displacement of [3H]iloprost from human recombinant Prostanoid IP receptor expressed in HEK293 cells	Prostanoid IP receptor
8854	2012	Binding affinity (in vitro) against 5-hydroxytryptamine 1D receptor alpha using radio-ligand binding assay	Serotonin 1d (5-HT1d) receptor
69361	503268	Displacement of [3H]8-OH-DPAT from 5HT1A receptor by vacuum filtration	Serotonin 1a (5-HT1a) receptor
92861	528532	Displacement of [3H]8-OH-DPAT from human recombinant 5HT1A receptor expressed in CHO cells	Serotonin 1a (5-HT1a) receptor
114803	631801	Displacement of [3H]8-OH-DPAT from 5HT1A receptor expressed in HEK293 cells at 25 ug/ml after 2 hrs by liquid scintillation counting	Serotonin 1a (5-HT1a) receptor
114812	631800	Displacement of [3H]8-OH-DPAT from 5HT1A receptor expressed in HEK293 cells after 2 hrs by liquid scintillation counting	Serotonin 1a (5-HT1a) receptor
156630	745914	Binding affinity to 5HT1A receptor at 20 uM by radioligand displacement assay	Serotonin 1a (5-HT1a) receptor
188165	774688	DRUGMATRIX: Serotonin (5-Hydroxytryptamine) 5-HT1A radioligand binding (ligand: [3H] 8-OH-DPAT)	Serotonin 1a (5-HT1a) receptor
188261	774689	DRUGMATRIX: Serotonin (5-Hydroxytryptamine) 5-HT1B radioligand binding (ligand: [125I] Cyanopindolol)	Serotonin 1b (5-HT1b) receptor
408823	1361685	Binding affinity to human 5-HT1A receptor at 10 uM by radioligand displacement assay	Serotonin 1a (5-HT1a) receptor
408824	1361686	Binding affinity to human 5-HT1B receptor at 10 uM by radioligand displacement assay	Serotonin 1b (5-HT1b) receptor
408825	1361687	Binding affinity to human 5-HT1D receptor at 10 uM by radioligand displacement assay	Serotonin 1d (5-HT1d) receptor
408826	1361688	Binding affinity to human 5-HT1E receptor at 10 uM by radioligand displacement assay	Serotonin 1e (5-HT1e) receptor
411796	1450756	Displacement of [3H]Way100635 from human serotonin 5-HT1A receptor expressed in CHO cells at 10 uM after 90 mins by microbeta counting analysis	Serotonin 1a (5-HT1a) receptor
411797	1450757	Displacement of [3H]5-CT from human serotonin 5-HT1B receptor expressed in HEK cells at 10 uM after 90 mins by microbeta counting analysis	Serotonin 1b (5-HT1b) receptor
411798	1450758	Displacement of [3H]5-CT from human serotonin 5-HT1D receptor expressed in HEKT cells at 10 uM after 90 mins by microbeta counting analysis	Serotonin 1d (5-HT1d) receptor
411799	1450759	Displacement of [3H]5-HT from human serotonin 5-HT1E receptor expressed in HEK cells at 10 uM after 90 mins by microbeta counting analysis	Serotonin 1e (5-HT1e) receptor
599	71400	Inhibition of Dexamethasone binding to human glucocorticoid receptor expressed in baculovirus SF-12 cells	Glucocorticoid receptor
671	71401	Displacement of Dexamethasone from human glucocorticoid receptor expressed in baculovirus SF-12 cells	Glucocorticoid receptor
2362	71543	Relative binding affinity for the rat liver glucocorticoid receptor (GR) relative to the affinity of RU-28362 as tracer	Glucocorticoid receptor
5448	71398	Binding affinity towards human glucocorticoid receptor (GR) was determined using [3H]dexamethasone as radioligand in SF-1 cells	Glucocorticoid receptor
6187	71403	Binding affinity against baculovirus expressed human glucocorticoid receptor (hGR)	Glucocorticoid receptor
8385	71417	Relative binding affinity for glucocorticoid receptor	Glucocorticoid receptor
8836	70939	Inhibition of [3H]dexamethasone binding to glucocorticoid receptor of human blood mononuclear cells	Glucocorticoid receptor
8838	70943	Displacement of [3H]dexamethasone from glucocorticoid receptor of human blood mononuclear cells at 1 uM	Glucocorticoid receptor
9640	71418	Relative binding affinity against glucocorticoid receptor in rat liver cytosol extract	Glucocorticoid receptor
9784	71397	Binding affinity towards glucocorticoid receptor (GR) by displacing [3H]dexamethasone	Glucocorticoid receptor
9847	71546	Relative binding affinity to glucocorticoid receptor on cytosol from hepatoma tissue cells at 4 hr	Glucocorticoid receptor
9864	71545	Relative binding affinity to glucocorticoid receptor on cytosol from hepatoma tissue cells at 24 hr	Glucocorticoid receptor
9883	71550	Relative binding affinity to glucocorticoid receptor on cytosol from thymus at 4 hr	Glucocorticoid receptor
9900	71549	Relative binding affinity to glucocorticoid receptor on cytosol from thymus at 24 hr	Glucocorticoid receptor
9919	71548	Relative binding affinity to glucocorticoid receptor on cytosol from liver at 4 hr	Glucocorticoid receptor
9938	71547	Relative binding affinity to glucocorticoid receptor on cytosol from liver at 24 hr	Glucocorticoid receptor
11384	71392	Binding affinity was determined for human glucocorticoid receptor(hGR).	Glucocorticoid receptor
11390	71083	Antagonist efficacy as percent inhibition of Dexamethasone (EC50) binding to Glucocorticoid receptor	Glucocorticoid receptor
12153	71393	Binding affinity for human glucocorticoid receptor(hGR); ND = Not determined	Glucocorticoid receptor
14377	71561	Relative binding affinity against glucocorticoid receptor	Glucocorticoid receptor
15159	71416	Displacement of [3H]dexamethasone from Glucocorticoid receptor of rabbit kidney	Glucocorticoid receptor
15393	71399	Displacement of Dexamethasone from human glucocorticoid receptor	Glucocorticoid receptor
16119	71557	Relative binding affinity for glucocorticoid receptor of rat thymus cytosol by displacement of [3H]dexamethasone compared to cortisol	Glucocorticoid receptor
16618	71558	Relative binding affinity against glucocorticoid receptor.	Glucocorticoid receptor
16774	71556	Relative binding affinity for glucocorticoid receptor of rat thymus cytosol by displacement of [3H]dexamethasone	Glucocorticoid receptor
19773	70940	In vitro binding affinity against human glucocorticoid receptor (GR)	Glucocorticoid receptor
20380	71402	Binding affinity against human glucocorticoid receptor expressed in SF-12 cells	Glucocorticoid receptor
21475	71541	Relative binding affinity (RBA) for glucocorticoid receptor compared to RU-28362	Glucocorticoid receptor
26913	71404	Binding affinity for glucocorticoid receptor	Glucocorticoid receptor
30440	71419	Steroid binding against the rat thymus glucocorticoid receptor	Glucocorticoid receptor
30550	71406	Binding affinity was determined on Human glucocorticoid receptor (hAR) using progesterone as radioligand.	Glucocorticoid receptor
30590	70949	Agonist efficacy as percent inhibition of agonist binding to Human glucocorticoid receptor	Glucocorticoid receptor
33955	305404	Inhibition of [3H]dexamethasone binding to human glucocorticoid receptor	Glucocorticoid receptor
34385	305900	Binding affinity for recombinant human glucocorticoid receptor; ND = No determined	Glucocorticoid receptor
34393	305277	Binding affinity for recombinant human glucocorticoid receptor	Glucocorticoid receptor
37116	306249	Inhibition of human glucocorticoid receptor alpha by displacement of [3H]dexamethasone	Glucocorticoid receptor
39824	372312	Inhibition of fluorescent-labeled Dexamethasone binding to GR	Glucocorticoid receptor
39981	371558	Binding affinity to GR relative to Dexamethasone	Glucocorticoid receptor
41144	423016	Inhibition of tetramethylrhodamine labeled dexamethasone binding to GR by FP assay	Glucocorticoid receptor
41683	424793	Binding affinity to human GR	Glucocorticoid receptor
45001	439949	Binding affinity to glucocorticoid receptor by GR binding assay	Glucocorticoid receptor
46677	447642	Displacement of radiolabeled Dexamethasone from glucocorticoid receptor	Glucocorticoid receptor
47477	452393	Binding affinity to human glucocorticoid receptor	Glucocorticoid receptor
47487	452405	Displacement of fluorescent labeled Dexamethasone from glucocorticoid receptor	Glucocorticoid receptor
55582	479540	Displacement of radiolabeled Dexamethasone from glucocorticoid receptor	Glucocorticoid receptor
64150	558475	Displacement of fluorescent labelled Dexamethasone from glucocorticoid receptor	Glucocorticoid receptor
75815	565746	Binding affinity to rat liver glucocorticoid receptor at 0.1 uM	Glucocorticoid receptor
75816	565747	Binding affinity to rat liver glucocorticoid receptor at 10 uM	Glucocorticoid receptor
75820	565748	Binding affinity to rat liver glucocorticoid receptor at 0.01 uM	Glucocorticoid receptor
85063	499970	Displacement of FITC-dexamethasone from human recombinant glucocorticoid receptor alpha by fluorescence polarization assay	Glucocorticoid receptor
94603	542867	Binding affinity to human glucocorticoid receptor	Glucocorticoid receptor
112655	624272	Displacement of [3H]DEX from human glucocorticoid receptor	Glucocorticoid receptor
115150	631258	Binding affinity to human glucocorticoid receptor by fluorescence polarization competitive binding assay	Glucocorticoid receptor
120689	663368	Binding affinity to glucocorticoid receptor expressed in baculovirus-infected insect cells using tetramethylrhodamine labeled Dexamethasone by fluorescence polarization microplate assay	Glucocorticoid receptor
142281	701245	Displacement of radiolabeled Dexamethasone from glucocorticoid receptor expressed in baculovirus	Glucocorticoid receptor
143540	702560	Displacement of [3H]dexamethasone from glucocorticoid receptor in human HeLaS3 cells at 10 to 50 uM after 120 mins	Glucocorticoid receptor
144611	716554	Inhibition of glucocorticoid receptor ligand binding domain expressed in HEK293T cells	Glucocorticoid receptor
145696	726913	Displacement of radiolabeled Dexamethasone from GR	Glucocorticoid receptor
145840	728108	Displacement of radiolabeled Dexamethasone from GR	Glucocorticoid receptor
155026	739803	Displacement of radiolabeled Dexamethasone from glucocorticoid receptor expressed in baculovirus	Glucocorticoid receptor
159885	754806	Displacement of GS-red from GRapha by fluorescence polarization assay	Glucocorticoid receptor
159951	754810	Transactivation activity of glucocorticoid receptor ligand binding domain expressed in human NP-1 Hela cells co-expressing GAL4 DNA binding domain by luciferase reporter gene assay	Glucocorticoid receptor
159952	754864	Transactivation activity of glucocorticoid receptor ligand binding domain expressed in human NP-1 Hela cells co-expressing GAL4 DNA binding domain by luciferase reporter gene assay relative to Dexamethasone	Glucocorticoid receptor
182501	774761	DRUGMATRIX: Glucocorticoid radioligand binding (ligand: [3H] Dexamethasone)	Glucocorticoid receptor
191016	776305	Displacement of GS-red from glucocorticoid receptor by fluorescence polarization assay	Glucocorticoid receptor
191042	775646	Displacement of tetramethylrhodamine-labeled Dexamethasone from human recombinant glucocorticoid receptor expressed in baculovirus infected insect cells by fluorescence polarization assay	Glucocorticoid receptor
192502	792911	Displacement of [3H]dexomethasone from GR	Glucocorticoid receptor
387661	1292840	Displacement of [3H]-dexamethasone from human glucocorticoid receptor expressed in HEK293 cells	Glucocorticoid receptor
402012	1338546	Displacement of TAMRA-labeled dexamethasone from glucocorticoid receptor (unknown origin) by fluorescence polarization assay	Glucocorticoid receptor
406229	1358464	Displacement of 1 x 10'-8 M of [1,2,3-3H]-triamcinolone acetonide from glucocorticoid receptor in soluble fraction of mouse L929 cells after 20 hrs	Glucocorticoid receptor
406233	1358472	Displacement of [1,2,3-3H]-triamcinolone acetonide from glucocorticoid receptor in soluble fraction of mouse L929 cells at 10'-7 M preincubated for 4 hrs followed by [3H]-triamcinolone acetonide addition measured after 18 hrs by double reciprocal plot analysis	Glucocorticoid receptor
406234	1358467	Binding affinity to glucocorticoid receptor in soluble fraction of mouse L929 cells at 10'-7 M at 0 degC	Glucocorticoid receptor
406235	1358462	Binding affinity to glucocorticoid receptor in soluble fraction of mouse L929 cells assessed as dissociation half life	Glucocorticoid receptor
420420	1475545	Binding affinity to human GR	Glucocorticoid receptor
437536	1535242	BindingDB_Patents: Inhibition Assay. To conduct the assays, the 250 uM monasuspiloin solution was further diluted with 10% DMSO to prepare 25 uM, and 5 uM monasuspiloin samples, and the final concentration of DMSO in the cell culture was 1%.The cell line used in glucocorticoid receptor (GR) assay was human A-549 cells (cultured in Ham's F12K medium (Gibco, USA), 10% FBS), the cell line used in pr…	Glucocorticoid receptor
437551	1535625	BindingDB_Patents: Fluorescence Polarization Ligand Binding Assay. The glucocorticoid receptor fluorescence polarization ligand binding (GRFP) assay is used to evaluate direct binding of testing compounds to full-length glucocorticoid (GR) protein. Reagents for this assay are purchased from Invitrogen in a test kit. A fluorescent labeled GR ligand is used as a fluorescent tracer and test compound…	Glucocorticoid receptor
286	68150	Relative binding affinity for estrogen receptor by displacement of [3H]estradiol	Estrogen receptor
616	66047	Inhibition of binding to human estrogen receptor	Estrogen receptor
676	66048	Inhibition of binding to human estrogen receptor; No data	Estrogen receptor
1045	68287	Relative binding affinity for calf uterine estrogen receptor by 17-beta-[3H]-estradiol competition.	Estrogen receptor
1079	67009	Relative binding affinity for estrogen receptor of lamb uterus at 0C	Estrogen receptor
1083	66837	Relative binding affinity for rat uterine estrogen receptor at 0C	Estrogen receptor
1087	66838	Relative binding affinity for rat uterine estrogen receptor at 25 degree C	Estrogen receptor
1102	68309	Relative binding affinity (RBA) for calf uterine estrogen receptor	Estrogen receptor
1327	66841	Relative binding affinity for estrogen receptor at 0C	Estrogen receptor
1333	66842	Relative binding affinity for estrogen receptor at 25 degree C	Estrogen receptor
1345	66554	Nonspecific binding affinity (NSB) for estrogen receptor	Estrogen receptor
1363	225071	Binding selectivity index (BSI) as the relative affinity for estrogen receptor at 25 degree C and no-specific binding	Estrogen receptor
1491	67504	Inhibition of [3H]E2 binding to estrogen receptor alpha in MCF-7 cell lysate	Estrogen receptor
1492	227717	Relative binding affinity as ratio of molar concentrations of E/Z-4-OHT to compound required to displace 50% [3H]E2 from MCF-7 cell lysates	Estrogen receptor
1538	67485	Binding affinity for estrogen receptor alpha	Estrogen receptor alpha
1540	67686	Binding affinity for estrogen receptor beta	Estrogen receptor beta
1685	66854	Relative affinity constant for lamb cytosolic estrogen receptor binding compared to [3H]estradiol	Estrogen receptor
1703	67012	In vitro relative binding affinity for Estrogen receptor compared to [3H]estradiol	Estrogen receptor
2984	68285	Inhibition of [3H]estradiol binding to calf uterine estrogen receptor	Estrogen receptor
3027	67176	Relative Binding Affinity for human estrogen receptor alpha expressed in CHO cells compared to Diethylstilbestrol Dimethyl Ether	Estrogen receptor alpha
3650	68313	Relative binding affinity for Estrogen receptor compared to 17-beta-estradiol	Estrogen receptor
3657	227707	Ratio of association constants for estradiol and compound in estrogen receptor binding assay	Estrogen receptor
3727	67653	Relative binding affinity for human Estrogen receptor alpha compared to estradiol (E2)	Estrogen receptor alpha
3728	67832	Relative binding affinity for human Estrogen receptor beta compared to estradiol (E2)	Estrogen receptor beta
4486	67367	Binding affinity for human estrogen receptor alpha	Estrogen receptor alpha
4487	67683	Binding affinity for human estrogen receptor beta	Estrogen receptor beta
4784	66702	Relative binding affinity for estrogen receptor using a tritium labeled estrogen as the tracer and immature rat uterine cytosol	Estrogen receptor
4832	66847	Binding affinity against Estrogen receptor with relative to E2	Estrogen receptor
4914	67024	Binding of [3H]E2 alkyl ester to human estrogen receptor alpha ligand binding domain expressed in Escherichia coli	Estrogen receptor alpha
4920	67182	Binding of [3H]E2 alkyl ester to human estrogen receptor beta ligand binding domain expressed in Escherichia coli	Estrogen receptor beta
4926	229008	Ratio of [3H]E2 alkyl ester binding to estrogen receptor alpha and beta ligand binding domains	Estrogen receptor
5281	66706	Relative binding affinity against Estrogen receptor as inhibition of [3H]estradiol binding in rat uterus	Estrogen receptor
5400	67674	Inhibition of [3H]17-beta-estradiol binding to human recombinant Estrogen receptor beta.	Estrogen receptor beta
5403	67356	Inhibition of [3H]17-beta-estradiol binding to human recombinant Estrogen receptor alpha.	Estrogen receptor alpha
5493	65914	Displacement of [3H]-estradiol from estrogen receptor (ER)	Estrogen receptor
5494	226698	Relative binding affinity for estrogen receptor compared to estradiol	Estrogen receptor
6406	66553	Displacement of [3H]estradiol from rat estrogen receptor	Estrogen receptor
6658	66406	Inhibitory activity against Estrogen receptor by displacement of [3H]17-beta-estradiol in ER-rich cytosol from rabbit uterine tissue	Estrogen receptor
6790	67347	Receptor binding affinity (RBA) to human recombinant estrogen receptor alpha (REH) after 24 hours at 0 degree Centigrade	Estrogen receptor alpha
7126	66539	Displacement of [3H]-estradiol from estrogen receptor in immature rat	Estrogen receptor
7129	66378	Displacement of [3H]estradiol from estrogen receptor in squirrel monkey	Estrogen receptor
7281	172928	Displacement of [3H]estradiol from estrogen receptor in immature rat	Estrogen receptor
7282	66540	Displacement of [3H]-estradiol from estrogen receptor in mature rat	Estrogen receptor
7285	66403	Displacement of [3H]estradiol from estrogen receptor in immature rabbit	Estrogen receptor
7289	68148	Displacement of [3H]estradiol from estrogen receptor in squirrel monkey	Estrogen receptor
7327	66410	Displacement of [3H]estradiol from estrogen receptor in immature rat	Estrogen receptor
7328	66411	Displacement of [3H]estradiol from estrogen receptor in mature rat	Estrogen receptor
7400	67488	Displacement of [3H]17-beta-estradiol from human Estrogen receptor alpha	Estrogen receptor alpha
7401	67812	Displacement of [3H]17-beta-estradiol from human Estrogen receptor beta	Estrogen receptor beta
7575	65915	Displacement of [3H]estradiol from Estrogen receptor in MCF-7 cells	Estrogen receptor
7576	66240	Binding affinity for Estrogen receptor in MCF-Cells relative to estradiol	Estrogen receptor
7683	67016	Estrogen receptor binding affinity using [3H]estradiol in a competitive radioreceptor binding assay.	Estrogen receptor
7690	66707	Relative binding affinity against estrogen receptor of rat uterine tissue was determined relative to estradiol	Estrogen receptor
7894	67368	Binding affinity for human estrogen receptor alpha	Estrogen receptor alpha
7895	67684	Binding affinity for human estrogen receptor beta	Estrogen receptor beta
8106	66529	Percent affinity for estrogen receptor binding relative to d-estradiol	Estrogen receptor
8377	67022	Percent relative binding affinity for estrogen receptor ligand binding domain expressed in BL21 cells at 2C	Estrogen receptor alpha
8378	67023	Percent relative binding affinity for estrogen receptor ligand binding domain expressed in BL21 cells at 25 degree C	Estrogen receptor alpha
8381	66398	Relative binding affinity for estrogen receptor	Estrogen receptor
8435	68306	Ratio of displacement of 17-beta-[3H]-estradiol from calf uterine estrogen receptor compared to 17-beta-estradiol after 2 hr incubation	Estrogen receptor
8436	68305	Ratio of displacement of 17-beta-[3H]-estradiol from calf uterine estrogen receptor compared to 17-beta-estradiol after 20 hr incubation in 7%DMF	Estrogen receptor
8841	67015	Binding affinity against estrogen receptor relative to [3H]estradiol	Estrogen receptor
8842	98978	Displacement of tritiated [3H]raloxifene binding in MCF-7 cell lysate	Estrogen receptor
9013	186440	Relative binding affinity for uterine cytosolic estrogen receptors of immature rats	Estrogen receptor
9613	66536	Relative binding affinity for estrogen receptor in rat uterine cytosol extract	Estrogen receptor
9614	66246	Relative binding affinity for estrogen receptor in MCF-7 cell cytosol extract	Estrogen receptor
9639	66537	Relative binding affinity for estrogen receptor in rat uterine cytosol extract	Estrogen receptor
9654	66555	Binding affinity against estrogen receptor was determined by using [3H]estradiol as radioligand in competitive radiometric binding assay	Estrogen receptor
9657	66556	Binding affinity against estrogen receptor was determined by using [3H]estradiol as radioligand in competitive radiometric binding assay	Estrogen receptor
9782	66407	Binding affinity for estrogen receptor of rabbit uterine skeletal muscle tissue	Estrogen receptor
9790	67004	Relative binding affinity for lamb uterine estrogen receptor by displacement of [3H]estradiol	Estrogen receptor
10031	66394	Relative binding affinity against Estrogen receptor in immature mouse.	Estrogen receptor
10497	66699	Displacement of [3H]estradiol from estrogen receptor relative to unlabeled estradiol; ND means no data	Estrogen receptor
10564	67005	Relative binding affinity was measured on estrogen receptor of lamb uterine cytosol.	Estrogen receptor
10592	67006	Relative binding affinity was measured on estrogen receptor of lamb uterine cytosol.	Estrogen receptor
10765	66397	Relative binding affinity for murine cytoplasmic estrogen receptor as displacement of [3H]estradiol	Estrogen receptor
10967	65877	Affinity estrogen receptor of MCF-7 human mammary cancer cells	Estrogen receptor
10973	66225	Relative binding affinity for estrogen receptor compared to estradiol	Estrogen receptor
11192	65876	Affinity for estrogen receptor	Estrogen receptor
11194	66228	Relative binding affinity(RBA) of estradiol with respect to compound (using estrogen receptor preparations)	Estrogen receptor
11220	66220	Displacement of [3H]17-beta-estradiol from estrogen receptor of MCF-7 cell lysates relative to 17-beta-estradiol	Estrogen receptor
11250	210907	The compound was tested for relative binding affinity against calf uterine receptor using [3H]estradiol as radioligand	Estrogen receptor
11386	66065	Binding affinity for human estrogen receptor	Estrogen receptor
11389	65894	Antagonist efficacy as percent inhibition of estradiol (EC50) binding to human Estrogen Receptor	Estrogen receptor
12768	66698	Relative binding affinity against rat uterine estrogen receptor	Estrogen receptor
12798	67652	Inhibition of [3H]estradiol binding to human estrogen receptor alpha LBD expressed in Escherichia coli	Estrogen receptor alpha
12800	67334	Inhibition of [3H]-estradiol binding to human estrogen receptor beta LBD expressed in Escherichia coli	Estrogen receptor beta
12802	228760	Relative binding to estrogen receptor alpha and beta ligand binding domains	Estrogen receptor
12845	68288	Relative binding affinity (RBA) to Estrogen receptor of calf uterine cytosol	Estrogen receptor
14253	67018	Relative binding affinity against Estrogen receptor	Estrogen receptor
14456	67169	Affinity for estrogen receptor alpha (ER-alpha) relative to estradiol	Estrogen receptor alpha
14458	67333	Affinity for estrogen receptor beta (ER-beta) relative to estradiol	Estrogen receptor beta
14460	223943	Relative affinity for alpha and beta estrogen receptors	Estrogen receptor
15078	67037	Binding affinity for human estrogen receptor alpha by displacement of [3H]estradiol	Estrogen receptor alpha
15079	67202	Relative binding affinity for human estrogen receptor beta compared to [3H]-estradiol	Estrogen receptor beta
15080	67035	Binding affinity for human estrogen receptor alpha	Estrogen receptor alpha
15081	67199	Binding affinity for human estrogen receptor beta	Estrogen receptor beta
15087	67651	Binding affinity for Estrogen receptor alpha relative to estradiol	Estrogen receptor alpha
15088	67831	Binding affinity for Estrogen receptor beta relative to estradiol	Estrogen receptor beta
15650	68314	Binding affinity against Estrogen receptor in calf-uterine cytosol relative to 17-beta-estradiol using [3H]estradiol.	Estrogen receptor
15660	67019	Displacement of [3H]estradiol from estrogen receptor-ligand binding domain	Estrogen receptor
15673	66692	Relative binding affinity (RBA) for estrogen receptor of rat uterine cytosol compared to [3H]estradiol	Estrogen receptor
15858	68300	Relative binding affinity against estrogen receptor in calf uterus cytosol using [3H]E2 as radioligand, incubated at 2 hours at 0 degree Centigrade.	Estrogen receptor
15859	68301	Relative binding affinity against estrogen receptor in calf uterus cytosol using [3H]E2 as radioligand, incubated at 5 hours at 25 degree Centigrade.	Estrogen receptor
15860	231447	Selectivity for relative binding affinity against estrogen receptor at 2 hrs and 5 hr in calf uterus cytosol	Estrogen receptor
16381	68296	Relative binding affinity for calf uterine estrogen receptor compared to [3H]estradiol	Estrogen receptor
16398	67020	Relative binding affinity for estrogen receptor compared to estradiol	Estrogen receptor
16426	68291	Relative binding affinity for calf uterine estrogen receptor is the ratio of molar concentrations of 17-beta-estradiol and compound required to decrease amount of bound [3H]-E2 by 50% X 100.	Estrogen receptor
16738	67003	Relative binding affinity for estrogen receptor in lamb uterus cytosol relative to estradiol	Estrogen receptor
16765	66696	Relative binding affinity against estrogen receptor(ER)	Estrogen receptor
17002	65909	Binding affinity for estrogen receptor, by competition with [3H]estradiol	Estrogen receptor
17549	66840	Relative binding affinity for estrogen receptor(ER)	Estrogen receptor
17551	68151	Displacement of [3H]-estradiol from calf uterine estrogen receptor	Estrogen receptor
17566	66868	Relative binding affinity for sheep uterine estrogen receptor by displacement of [3H]estradiol	Estrogen receptor
17567	220735	Relative binding affinity for human estrogen receptor alpha by displacement of [3H]-estradiol	Estrogen receptor alpha
17568	67200	Relative binding affinity for human estrogen receptor beta by displacement of [3H]estradiol	Estrogen receptor beta
18052	66548	Inhibition of estradiol binding to estrogen receptor	Estrogen receptor
18282	66676	Relative binding affinity (RBA) towards estrogen receptor.	Estrogen receptor
18322	67837	Relative binding affinity(RBA) for Estrogen receptor	Estrogen receptor
18394	67838	Relative binding affinity(RBA) for Estrogen receptor; Not detectable	Estrogen receptor
18511	66871	Relative Binding affinity was determined against estrogen receptor of lamb uterine cytosol at 0 degree Celsius relative to estradiol	Estrogen receptor
18519	66999	Relative Binding affinity was determined against estrogen receptor of lamb uterine cytosol at 25 degree Celsius relative to estradiol	Estrogen receptor
18851	67834	Relative binding affinity calculated as the ratio of molar concentration of Estrogen receptor beta and the triarylpropenones (TAP's) required to decrease [3H]E2 binding by 50%.	Estrogen receptor beta
19104	220737	Relative binding affinity (RBA) at Human estrogen receptor alpha (radiometric binding assay with [3H]estradiol using full-length human ER alpha)	Estrogen receptor alpha
19108	67335	Relative binding affinity (RBA) at human estrogen receptor beta (radiometric binding assay with [3H]estradiol using full-length human ER Beta)	Estrogen receptor beta
19112	229046	Ratio between Relative binding affinity for human ER beta and ER alpha	Estrogen receptor
19230	66078	Relative affinity constant for cytosolic estrogen receptor	Estrogen receptor
19716	67666	Displacement of radioligand from Estrogen receptor alpha	Estrogen receptor alpha
19935	66223	Percent relative binding affinity (RBA) for estrogen receptor compared to estradiol	Estrogen receptor
22009	66869	Relative binding affinity for sheep uterine estrogen receptor relative to estradiol as Ka(compound)/Ka(estradiol) x 100	Estrogen receptor
22128	68155	Binding affinity towards calf uterine estrogen receptor using [3H]17-beta-estradiol as radioligand	Estrogen receptor
22382	66709	Binding affinity to estrogen receptor	Estrogen receptor
22575	67669	Binding affinity against estrogen receptor alpha relative to E2	Estrogen receptor alpha
22624	66542	In vitro displacement of [3H]estradiol from estrogen receptor of rat uterine cystol	Estrogen receptor
22625	66683	In vitro relative binding affinity for estrogen receptor in rat uterine cytosol by displacement of [3H]estradiol	Estrogen receptor
22626	66534	Specific binding to estrogen receptor in rat uterine cytosol using [3H]estradiol	Estrogen receptor
22627	66532	Non specific binding to estrogen receptor in rat uterine cytosol using unlabeled ligand	Estrogen receptor
22628	232633	Ratio of specific binding to non-specific binding at rat estrogen receptor	Estrogen receptor
22631	66708	Relative binding affinity for estrogen receptor from immature rat uterus	Estrogen receptor
22641	66402	Binding affinity for mouse uterine cytosol estrogen receptor	Estrogen receptor
22685	66710	Relative binding affinity for estrogen receptor	Estrogen receptor
22744	68299	Relative binding affinity was measured on calf uterus estrogen receptor after 5 hr at 25C.	Estrogen receptor
23244	66389	Relative binding affinity ( relative to estradiol) to mouse estrogen receptor.	Estrogen receptor
24638	66552	Equilibrium dissociation constant for rat uterine estrogen receptor binding [3H]estradiol	Estrogen receptor
24786	66680	Binding affinity for rat uterine estrogen receptor relative to estradiol	Estrogen receptor
24824	67025	In vitro displacement of 0.5 nM [3H]E2 from human Estrogen receptor alpha at 10 uM	Estrogen receptor alpha
24827	67183	In vitro displacement of 0.5 nM [3H]E2 from human Estrogen receptor beta at 10 uM	Estrogen receptor beta
24934	218335	Relative affinity constant (RAC) for lamb uterine estrogen receptor alpha by displacement of [3H]estradiol	Estrogen receptor
24935	67665	Irreversible inhibition of [3H]estradiol binding to Estrogen receptor alpha; '-' indicates decrease in estradiol binding	Estrogen receptor alpha
26076	67502	Inhibition of binding of 17 beta-estradiol to human Estrogen receptor alpha	Estrogen receptor alpha
26080	67520	Inhibition of binding of 17 beta-estradiol to human Estrogen receptor alpha	Estrogen receptor alpha
26084	67821	Inhibition of binding of 17 beta-estradiol to human Estrogen receptor beta	Estrogen receptor beta
26088	67827	Inhibition of binding of 17 beta-estradiol to human Estrogen receptor beta	Estrogen receptor beta
26103	66857	Relative affinity constant for [3H]estradiol binding to cytosol (2 mg protein/mL, pH 7.0) after 4 hr at 0C	Estrogen receptor
26108	66856	Relative affinity constant for [3H]estradiol binding to cytosol (2 mg protein/mL, pH 7.0) after 28 hr at 0C	Estrogen receptor
26113	66855	Relative affinity constant for [3H]-estradiol binding to cytosol (2 mg protein/mL, pH 7.0) after 20 hr at 20 degree C	Estrogen receptor
26118	228790	RAC ratio for estrogen receptor binding after 4 and 20 hr	Estrogen receptor
26262	66846	Relative binding affinity (RBA) for estrogen receptor at 0C	Estrogen receptor
26264	66843	Relative binding affinity (RBA) for estrogen receptor at 25 degree C	Estrogen receptor
26482	66064	Estrogen receptor (ER) binding affinity	Estrogen receptor
26542	67357	Affinity of compound towards human estrogen receptor alpha	Estrogen receptor alpha
26548	67675	Affinity of compound towards human estrogen receptor beta	Estrogen receptor beta
26744	66242	Affinity against estrogen receptor in MCF-7 cell lysate by competitive displacement of [3H]estradiol	Estrogen receptor
26759	68142	Relative binding affinity(RBA) as displacement of [3H]17-beta-estradiol from MCF-7 cell lysate	Estrogen receptor
26917	68143	Binding affinity for estrogen receptor	Estrogen receptor
27133	66845	Relative binding affinity (RBA) for estrogen receptor at 0C	Estrogen receptor
27134	66844	Relative binding affinity (RBA) for estrogen receptor at 25 degree C	Estrogen receptor
27412	66227	Relative binding affinity of Estrogen receptor measured by using [3H]17-beta-estradiol	Estrogen receptor
28014	67839	Binding to Estrogen receptor- alpha (ER alpha) receptor	Estrogen receptor alpha
28015	67840	Binding to Estrogen receptor- beta (ER beta) receptor	Estrogen receptor beta
28033	66226	Relative binding affinity for MCF-7 human breast cancer cell lysates compared to estradiol by displacement of [3H]-estradiol	Estrogen receptor
28055	66251	Binding affinity for lamb uterine estrogen receptor	Estrogen receptor
28056	67657	Binding affinity for human Estrogen receptor alpha	Estrogen receptor alpha
28057	67833	Binding affinity for human ER(estrogen receptor)beta	Estrogen receptor beta
28508	66701	Relative binding affinity evaluated from the ability to displace [3H]estradiol from estrogen receptor in rat uterine cytosol preparation.	Estrogen receptor
28517	66867	Displacement of [3H]-estradiol (E2) from sheep uterine estrogen receptor	Estrogen receptor
28538	67506	Inhibitory concentration against estrogen receptor alpha using radioligand binding assay.	Estrogen receptor alpha
28539	67196	Inhibitory concentration against estrogen receptor 2 using radioligand binding assay.	Estrogen receptor beta
28598	67682	Binding affinity towards estrogen receptor beta by [3H]17-beta-estradiol displacement.	Estrogen receptor beta
28600	67365	Binding affinity towards estrogen receptor alpha by [3H]17-beta-estradiol displacement.	Estrogen receptor alpha
28602	228676	Ratio of binding affinities at estrogen receptor subtypes alpha and beta.	Estrogen receptor
28628	66221	In vitro relative binding affinity by competition with [3H]17-beta-estradiol for estrogen receptor in MCF-7 cell lysate	Estrogen receptor
28749	66408	Relative binding affinity for rabbit uterine estrogen receptor compared to estradiol	Estrogen receptor
28775	66703	Relative binding affinity for uterine cytosol 17-beta-estradiol receptor obtained from immature Charles Foster rats	Estrogen receptor
28815	67487	Binding affinity towards human recombinant Estrogen receptor alpha was determined	Estrogen receptor alpha
28816	67811	Binding affinity towards human recombinant Estrogen receptor beta was determined	Estrogen receptor beta
28861	67687	Binding affinity towards human estrogen receptor beta (ERbeta)	Estrogen receptor beta
28872	67486	Binding affinity towards human estrogen receptor alpha(ERalpha)	Estrogen receptor alpha
29076	66834	Relative binding affinity for estrogen receptor	Estrogen receptor
29325	65879	Affinity for estrogen receptor of human MCF-7 cells	Estrogen receptor
29330	66224	Relative binding affinity (RBA) for the estrogen receptor	Estrogen receptor
29524	67497	In vitro binding affinity for estrogen receptor alpha	Estrogen receptor alpha
29526	67817	In vitro binding affinity for estrogen receptor beta	Estrogen receptor beta
29528	67656	Selectivity ratio for binding to estrogen receptor alpha compared to estrogen receptor beta	Estrogen receptor
29561	66390	Relative binding affinity (RBA) against murine cytoplasmic estrogen receptor incubated at 0-4 degree Celsius for 18 hours	Estrogen receptor
30189	66550	Displacement of [3H]- Estradiol from Estrogen receptor of rat uterine cytosol	Estrogen receptor
30212	67654	Relative binding affinity for human estrogen receptor alpha	Estrogen receptor alpha
30374	66704	Relative binding against estrogen receptor of rat uterine cytosol by [2-4-3H] estradiol.	Estrogen receptor
30472	210905	Relative binding affinity for rat uterine estrogen receptor	Estrogen receptor
30569	66547	Displacement of [3H]- Estradiol from Estrogen receptor of rat uterine cytosol	Estrogen receptor
30592	65883	Agonist efficacy as percent inhibition of agonist binding to Human estrogen receptor	Estrogen receptor
30677	67508	Displacement of [3H]17-beta-estradiol from human estrogen receptor alpha	Estrogen receptor alpha
31045	66711	Relative binding affinity for estrogen receptor from rat uterus compared to [3H]-Estradiol	Estrogen receptor
31099	66858	Binding affinity against estrogen receptor in lamb uterine cytosol, relative to that of [3H]estradiol	Estrogen receptor
32739	67364	Binding affinity against human estrogen receptor alpha in competitive binding assay	Estrogen receptor alpha
32744	67681	Binding affinity against human estrogen receptor beta (ER beta) in competitive binding assay	Estrogen receptor beta
32761	66849	Binding affinity for rat uterine estrogen receptor	Estrogen receptor
32898	66561	Binding affinity against estrogen receptor at 25 degree C	Estrogen receptor
32901	66559	Binding affinity against estrogen receptor at 0C	Estrogen receptor
32955	66405	Displacement of [3H]17-beta-estradiol from Estrogen receptor of rabbit uterine tissue	Estrogen receptor
32985	67027	Binding affinity for Estrogen receptor alpha	Estrogen receptor alpha
32986	67171	Relative binding affinity for Estrogen receptor alpha compared to estradiol	Estrogen receptor alpha
33000	66870	Binding affinity towards uterine estrogen receptor relative to that of estradiol expressed by RAC x 100, which is the ratio of association constants (Ka compound/Ka estradiol) x 100.	Estrogen receptor
33003	67011	Relative binding affinity for lamb uterine estrogen receptor relative to 17-beta-estradiol	Estrogen receptor
33024	66071	Inhibition of estradiol binding to estrogen receptor in Human Breast cancer cytosol (3.3% ethanol)	Estrogen receptor
33025	66233	Relative affinity for estrogen receptor of Human Breast cancer or normal uterine cytosol (3.3%ethanol) compared to estradiol	Estrogen receptor
33027	66237	Relative Binding Affinity for estrogen receptor in Human Breast cancer or normal uterine cytosol in 2.5%DMF compared to estradiol	Estrogen receptor
33029	66235	Relative Binding Affinity for estrogen receptor in Human Breast cancer or normal uterine cytosol in 3.3%ethanol compared to estradiol	Estrogen receptor
33031	66232	Relative Binding Affinity for estrogen receptor in Human Breast cancer or normal uterine cytosol in 2.5%DMF compared to estradiol	Estrogen receptor
33129	66404	Displacement of [3H]17-beta-estradiol from Estrogen receptor of rabbit uterine tissue	Estrogen receptor
33187	66560	Binding affinity against estrogen receptor at 25 degree C	Estrogen receptor
33188	66558	Binding affinity against estrogen receptor at 0C	Estrogen receptor
33240	304108	Maximum binding of [3H]estradiol to human estrogen receptor at 273 K	Estrogen receptor
33241	304109	Maximum binding of [3H]estradiol to human estrogen receptor at 278 K	Estrogen receptor
33242	304110	Maximum binding of [3H]estradiol to human estrogen receptor at 283 K	Estrogen receptor
33243	304111	Maximum binding of [3H]estradiol to human estrogen receptor at 288 K	Estrogen receptor
33244	304112	Maximum binding of [3H]estradiol to human estrogen receptor at 293K	Estrogen receptor
33245	304113	Maximum binding of [3H]estradiol to human estrogen receptor at 298 K	Estrogen receptor
33246	304114	Maximum binding of [3H]estradiol to human estrogen receptor at 303 K	Estrogen receptor
33247	304115	Maximum binding of [3H]estradiol to human estrogen receptor at 308 K	Estrogen receptor
33248	304116	Maximum binding of [3H]estradiol to human estrogen receptor at 310K	Estrogen receptor
33349	303926	Relative binding affinity for estrogen receptor of rat uterine cytosol	Estrogen receptor
33389	303945	Inhibition of [3H]E2 binding to human Estrogen receptor-alpha ligand binding domain (LBD) expressed in Escherichia coli lysates	Estrogen receptor alpha
33402	303944	Inhibition of [3H]E2 binding to human Estrogen receptor-beta ligand binding domain (LBD) expressed in Escherichia coli lysates	Estrogen receptor beta
33456	303738	Binding affinity for estrogen receptor (ER) alpha of MCF-7 cell cytosol incubated with 2 nM [3H]estradiol	Estrogen receptor alpha
33529	308417	Binding affinity for estrogen receptor in rat (n=3)	Estrogen receptor
33647	304942	Binding affinity for human estrogen receptor alpha	Estrogen receptor alpha
33648	304915	Binding affinity for human estrogen receptor beta	Estrogen receptor beta
33798	305959	Inhibition of binding to recombinant human estrogen receptor beta	Estrogen receptor beta
33799	307208	IC50 ratio for binding to recombinant human estrogen receptors alpha and beta	Estrogen receptor
33839	305919	Binding affinity for human Estrogen receptor beta	Estrogen receptor beta
33845	305946	Binding affinity for human Estrogen receptor alpha	Estrogen receptor alpha
33851	308249	Ratio of IC50 for binding to Estrogen receptor alpha and beta	Estrogen receptor
33915	304574	Binding potency for human ER alpha	Estrogen receptor alpha
33916	304572	Binding potency for human ER beta	Estrogen receptor beta
33917	307053	Selectivity ratio for binding to ER beta and ER alpha receptors	Estrogen receptor
34012	304575	Binding potency for human ER alpha	Estrogen receptor alpha
34013	304573	Binding potency for human ER beta	Estrogen receptor beta
34283	303932	Relative binding affinity for Estrogen receptor of Calf uterine cytosol	Estrogen receptor
34777	306408	Inhibition of [3H]17-beta-estradiol binding to rat ER beta expressed in Escherichia coli	Estrogen receptor beta
34778	306421	Inhibition of [3H]17-beta-estradiol binding to rat ER alpha expressed in Escherichia coli	Estrogen receptor alpha
34779	306448	Inhibition of [3H]17-beta-estradiol binding to mouse ER beta expressed in Escherichia coli	Estrogen receptor beta
34780	306464	Inhibition of [3H]17-beta-estradiol binding to mouse ER alpha expressed in Escherichia coli	Estrogen receptor alpha
35718	307146	Relative binding to human estrogen receptor beta and alpha	Estrogen receptor
36548	303923	Relative binding affinity for Estrogen receptor alpha	Estrogen receptor alpha
36549	303922	Relative binding affinity for Estrogen receptor beta	Estrogen receptor beta
36659	304789	Binding affinity for human Estrogen receptor Alpha	Estrogen receptor alpha
36667	305944	Binding affinity for human Estrogen receptor beta; NC= Nonconvergence with an IC50>1 mM	Estrogen receptor beta
36675	304774	Binding affinity for human Estrogen receptor beta	Estrogen receptor beta
36695	305970	Binding affinity for human Estrogen receptor Alpha; NC= Nonconvergence with an IC50>1 mM	Estrogen receptor alpha
36908	306229	Inhibition of [3H]17-beta-estradiol binding to human estrogen receptor beta expressed in Escherichia coli	Estrogen receptor beta
36910	306245	Inhibition of [3H]17-beta-estradiol binding to human estrogen receptor alpha expressed in Escherichia coli	Estrogen receptor alpha
36912	307215	Relative inhibition of [3H]17-beta-estradiol binding to human estrogen receptor alpha and beta expressed in Escherichia coli	Estrogen receptor
36991	306162	Inhibition of [3H]estradiol binding to human estrogen receptor alpha expressed in HeLa cells	Estrogen receptor alpha
36992	306137	Inhibition of [3H]estradiol binding to human estrogen receptor beta expressed in HeLa cells	Estrogen receptor beta
37047	304021	Binding affinity for human estrogen receptor alpha	Estrogen receptor alpha
37048	304015	Binding affinity for human estrogen receptor beta	Estrogen receptor beta
37049	303914	Mean fluorescence intensity corrected to basal for GW-5638 selective peptide binding to human estrogen receptor alpha	Estrogen receptor alpha
37332	321880	Binding affinity towards human estrogen receptor alpha in a competitive binding assay using fluorescently labelled estradiol; relative to 4-hydroxytamoxifen	Estrogen receptor alpha
37334	321879	Binding affinity towards human estrogen receptor beta in a competitive binding assay using fluorescently labelled estradiol; relative to 4-hydroxytamoxifen	Estrogen receptor beta
37405	321051	Relative binding affinity towards human estrogen receptor alpha using [3H]estradiol upon incubation at 0 degree C for 18-24 h; [RBA E2 = 100]	Estrogen receptor alpha
37406	321050	Relative binding affinity for human estrogen receptor beta using [3H]estradiol upon incubation at 0 degree C for 18-24 h; [RBA E2 = 100]	Estrogen receptor beta
37407	321639	Ratio of relative binding affinity towards human ER beta to human ER alpha	Estrogen receptor
37408	321859	Absolute ratio of relative binding affinity towards human ER beta to human ER alpha	Estrogen receptor
37611	321253	Binding affinity for human Estrogen receptor beta	Estrogen receptor beta
37613	321259	Binding affinity for human Estrogen receptor alpha	Estrogen receptor alpha
37728	326622	Displacement of [3H]17beta-estradiol from recombinant human ERalpha expressed in 293T cells	Estrogen receptor alpha
37730	326623	Displacement of [3H]17beta-estradiol from recombinant human ERbeta expressed in 293T cells	Estrogen receptor beta
37871	327648	Relative binding affinity for ER by a competitive [3H]estradiol binding assay	Estrogen receptor
38398	332769	Binding affinity to human ERalpha	Estrogen receptor alpha
38412	332770	Binding affinity to human ERbeta	Estrogen receptor beta
38799	340343	Binding affinity to ERalpha	Estrogen receptor alpha
38818	340344	Binding affinity to ERbeta	Estrogen receptor beta
38872	340346	Binding affinity to ERbeta in presence of serum	Estrogen receptor beta
38873	340347	Binding affinity to ERbeta in HTRF coactivator recruitment assay	Estrogen receptor beta
39037	343764	Binding affinity to human ERalpha relative to estradiol by radiometric binding assay	Estrogen-related receptor alpha
39044	343765	Binding affinity to human ERbeta relative to estradiol by radiometric binding assay	Estrogen-related receptor beta
39060	343578	Displacement of [3H]estrone from ER beta	Estrogen receptor beta
39062	343580	Displacement of [3H]estrone from ER alpha	Estrogen receptor alpha
39329	356357	Binding affinity to ERalpha	Estrogen receptor alpha
39330	356358	Binding affinity to ERbeta	Estrogen receptor beta
40132	371968	Binding affinity to ERbeta by scintillation proximity assay	Estrogen receptor beta
40135	371967	Binding affinity to ERalpha by scintillation proximity assay	Estrogen receptor alpha
40260	381820	Displacement of [3H]estradiol from human ERalpha	Estrogen receptor alpha
40266	381821	Displacement of [3H]estradiol from human ERbeta	Estrogen receptor beta
40358	383639	Binding affinity to human ERbeta	Estrogen receptor beta
40359	383638	Binding affinity to human ERalpha	Estrogen receptor alpha
40366	405016	Binding affinity to human recombinant ERbeta by scintillation proximity assay	Estrogen receptor beta
40368	405015	Binding affinity to human recombinant ERalpha by scintillation proximity assay	Estrogen receptor alpha
40389	402356	Binding affinity to human ER beta	Estrogen receptor beta
40390	402353	Binding affinity to ERalpha L384M/M421G mutant	Estrogen receptor alpha
40391	402354	Binding affinity to human ER alpha	Estrogen receptor alpha
40442	394397	Binding affinity to human recombinant ERalpha by scintillation proximity assay	Estrogen receptor alpha
40443	394398	Binding affinity to human recombinant ERbeta by scintillation proximity assay	Estrogen receptor beta
40918	422409	Displacement of [3H]E2 from human recombinant ERalpha LBD by SPA	Estrogen receptor alpha
40928	422410	Displacement of [3H]E2 from human recombinant ERbeta LBD by SPA	Estrogen receptor beta
42773	430916	Displacement of [3H]estradiol from human ERalpha relative to estradiol	Estrogen receptor alpha
42776	430917	Displacement of [3H]estradiol from human ERbeta relative to estradiol	Estrogen receptor beta
45367	445591	Binding affinity to human ERbeta	Estrogen receptor beta
45369	445590	Binding affinity to human ERalpha	Estrogen receptor alpha
46402	441410	Inhibition of human ERbeta by radioligand binding assay	Estrogen receptor beta
46404	441411	Inhibition of human ERalpha by radioligand binding assay	Estrogen receptor alpha
46802	448344	Displacement of [3H]17beta-estradiol from recombinant human ERalpha	Estrogen receptor alpha
46803	448345	Displacement of [3H]17beta-estradiol from recombinant human ERbeta	Estrogen receptor beta
46907	448621	Binding affinity to human ERbeta	Estrogen receptor beta
46910	448622	Binding affinity to human ERalpha	Estrogen receptor alpha
46967	448851	Displacement of [3H]estradiol from human recombinant ERalpha	Estrogen receptor alpha
46970	448852	Displacement of [3H]estradiol from human recombinant ERbeta	Estrogen receptor beta
47042	449375	Binding affinity at ERbeta	Estrogen receptor beta
47043	449376	Binding affinity at ERalpha	Estrogen receptor alpha
47480	452396	Binding affinity to human estrogen receptor	Estrogen receptor alpha
48003	454488	Displacement of [3H]estradiol from full length human recombinant ERalpha after 3 hrs by scintillation proximity assay	Estrogen receptor alpha
48004	454489	Displacement of [3H]estradiol from full length human recombinant ERbeta after 3 hrs by scintillation proximity assay	Estrogen receptor beta
48070	455155	Binding affinity to ERalpha	Estrogen receptor alpha
48176	455542	Binding affinity to human recombinant ERalpha by scintillation proximity assay	Estrogen receptor alpha
48190	455543	Binding affinity to human recombinant ERbeta by scintillation proximity assay	Estrogen receptor beta
48951	458134	Binding affinity at human recombinant ERalpha	Estrogen receptor alpha
48955	458135	Binding affinity at human recombinant ERbeta	Estrogen receptor beta
59720	509492	Displacement of [3H]estradiol from human recombinant ERbeta	Estrogen receptor beta
59724	504921	Displacement of [3H]estradiol from human recombinant ERalpha	Estrogen receptor alpha
64042	496725	Binding affinity to human recombinant ERalpha receptor by liquid scintillation counter	Estrogen receptor alpha
64043	496726	Binding affinity to human recombinant ERbeta receptor by liquid scintillation counter	Estrogen receptor beta
74001	533251	Displacement of [3H]estradiol from human ERalpha receptor at 1 uM by radiometric binding assay	Estrogen-related receptor alpha
74002	533252	Displacement of [3H]estradiol from human ERbeta receptor at 1 uM by radiometric binding assay	Estrogen-related receptor beta
74526	535112	Displacement of [3H]estradiol from full length biotinylated human ERalpha by scintillation proximity assay	Estrogen receptor alpha
74527	535113	Displacement of [3H]estradiol from full length biotinylated human ERbeta by scintillation proximity assay	Estrogen receptor beta
75809	565734	Binding affinity to rat uterus estrogen receptor at 0.1 uM	Estrogen receptor alpha
75810	565735	Binding affinity to rat uterus estrogen receptor at 10 uM	Estrogen receptor alpha
75817	565736	Binding affinity to rat uterus estrogen receptor at 0.01 uM	Estrogen receptor alpha
85253	509419	Binding affinity to human ERalpha expressed in yeast relative to estradiol	Estrogen receptor alpha
85268	509420	Displacement of [2,4,6,7-3H]estradiol from human recombinant ERalpha receptor	Estrogen receptor alpha
85270	509421	Displacement of [2,4,6,7-3H]estradiol from human recombinant ERbeta receptor	Estrogen receptor beta
90282	526668	Displacement of [3H]estradiol from estrogen receptor relative to estradiol	Estrogen receptor alpha
90283	526667	Displacement of [3H]estradiol from estrogen receptor	Estrogen receptor alpha
94597	542869	Binding affinity to human ERbeta	Estrogen receptor beta
94600	542868	Binding affinity to human ERalpha	Estrogen receptor alpha
95313	498888	Binding affinity to full-length human estrogen receptor alpha	Estrogen receptor alpha
95314	498889	Binding affinity to full-length human estrogen receptor beta	Estrogen receptor beta
96782	576088	Binding affinity to full-length human estrogen receptor alpha	Estrogen receptor alpha
96783	576089	Binding affinity to full-length human estrogen receptor beta	Estrogen receptor beta
100029	587281	Binding affinity to recombinant ERalpha by fluorescence polarization assay relative to 17-beta-estradiol	Estrogen receptor alpha
100416	587531	Binding affinity to human full length ERbeta receptor	Estrogen receptor beta
100417	587530	Binding affinity to human full length ERalpha receptor	Estrogen receptor alpha
100418	587522	Displacement of [3H]estradiol from human full length ERbeta relative binding affinity by competitive radiometric binding assay relative to estradiol	Estrogen receptor beta
100419	587521	Displacement of [3H]estradiol from human full length ERalpha assessed as relative binding affinity by competitive radiometric binding assay relative to estradiol	Estrogen receptor alpha
101393	597798	Displacement of 1-{2-[4-(6-bromobenzo[1,3]dioxol-5- yl)-3a,4,5,9b-tetrahydro-3H-cyclopenta[c]quinolin-8-yl]ethyl}- 3-(3-iodo(125)-phenyl)urea from GPR30 in human Hec50 cells	G-protein coupled estrogen receptor 1
101394	597797	Displacement of estradiol-Alexa 633 from GFP-tagged ERbeta expressed in COS7 cells at 10 uM	Estrogen receptor beta
101395	597796	Displacement of estradiol-Alexa 633 from GFP-tagged ERalpha expressed in COS7 cells at 10 uM	Estrogen receptor alpha
109825	618687	Displacement of [3H]17beta-estradiol from human ERalpha expressed in SF9 cells	Estrogen receptor alpha
109970	622189	Displacement of fluorescent estrogen ES2 from human recombinant ERalpha by fluorescence polarization assay relative to 17-beta-estradiol	Estrogen receptor alpha
109974	622190	Displacement of fluorescent estrogen ES2 from human recombinant ERbeta by fluorescence polarization assay relative to 17-beta-estradiol	Estrogen receptor beta
109982	622191	Displacement of fluorescent estrogen ES2 from human recombinant ERalpha by fluorescence polarization assay	Estrogen receptor alpha
109983	622192	Displacement of fluorescent estrogen ES2 from human recombinant ERbeta by fluorescence polarization assay	Estrogen receptor beta
111502	622100	Inhibition of fluormone ES2 binding to estrogen receptor beta after 1 hr by fluorescence polarization assay	Estrogen receptor beta
111507	622101	Displacement of radiolabeled estrogen from estrogen receptor alpha by scintillation counting	Estrogen receptor alpha
112365	624281	Displacement of [3H]estradiol from full-length human estrogen receptor beta assessed as relative binding affinity by radiometric assay relative to estradiol	Estrogen receptor beta
112373	624280	Displacement of [3H]estradiol from full-length human estrogen receptor alpha assessed as relative binding affinity by radiometric assay relative to estradiol	Estrogen receptor alpha
113902	631491	Displacement of [3H]estradiol from human ERalpha expressed in african green monkey COS1 cells assessed as relative binding affinity after 2 hrs by liquid scintillation counting relative to estradiol	Estrogen receptor alpha
113906	631493	Displacement of [3H]estradiol from human ERbeta expressed in african green monkey COS1 cells assessed as relative binding affinity after 2 hrs by liquid scintillation counting relative to estradiol	Estrogen receptor beta
114428	629522	Binding affinity to ERbeta by fluorescence polarization-based competitive binding assay	Estrogen receptor beta
114432	629521	Binding affinity to ERalpha by fluorescence polarization-based competitive binding assay	Estrogen receptor alpha
115237	635747	Displacement of [3H]17-beta-estradiol from human recombinant full length ERbeta relative to estradiol	Estrogen receptor beta
115239	635746	Displacement of [3H]17-beta-estradiol from human recombinant full length ERalpha relative to estradiol	Estrogen receptor alpha
115241	635745	Displacement of [3H]17-beta-estradiol from human recombinant full length ERbeta	Estrogen receptor beta
115243	635744	Displacement of [3H]17-beta-estradiol from human recombinant full length ERalpha	Estrogen receptor alpha
118040	647642	Displacement of [2,4,6,7-3H]estradiol from human ERalpha expressed in HeLa cells after 18 hrs by liquid scintillation counting	Estrogen receptor alpha
118281	649861	Displacement of fluorescent labeled ES2 from recombinant ERalpha relative to estradiol	Estrogen receptor alpha
118292	649862	Displacement of fluorescent labeled ES2 from recombinant ERalpha	Estrogen receptor alpha
118293	649863	Displacement of fluorescent labeled ES2 from recombinant ERalpha at 10 uM relative to estradiol	Estrogen receptor alpha
119254	653105	Displacement of E2-Alexa633 from GFP-tagged GPR30 expressed in COS7 cells by FACS	G-protein coupled estrogen receptor 1
119255	653106	Displacement of E2-Alexa633 from GFP-tagged ERalpha expressed in COS7 cells by FACS	Estrogen receptor alpha
119256	653107	Displacement of E2-Alexa633 from GFP-tagged ERbeta expressed in COS7 cells by FACS	Estrogen receptor beta
119267	653202	Binding affinity to mRFP1-tagged GPR30 expressed in COS7 cells coexpressing GFP-tagged ERalpha assessed as inhibition of E2-Alexa633 binding in nucleus at 1 uM by FACS	G-protein coupled estrogen receptor 1
119268	653203	Binding affinity to GFP-tagged ERalpha expressed in COS7 cells coexpressing mRFP1-tagged GPR30 assessed as inhibition of E2-Alexa633 binding in nucleus at 1 uM by FACS	Estrogen receptor alpha
127592	688719	PUBCHEM_BIOASSAY: Estrogen Receptor-beta Coactivator Binding Inhibitors Dose Response Confirmation. (Class of assay: confirmatory) [Related pubchem assays: 633 (Primary screen preceding this dose response confirmation assay.)]	Estrogen receptor beta
133141	688202	PUBCHEM_BIOASSAY: Estrogen Receptor-beta Coactivator Binding Inhibitors ELISA Secondary Assay. (Class of assay: confirmatory) [Related pubchem assays: 633 (Primary screen preceding this ELISA dose response confirmation assay.), 733 (Primary dose response assay preceding this ELISA dose response confirmation assay.)]	Estrogen receptor beta
134376	688307	PUBCHEM_BIOASSAY: Estrogen Receptor-alpha Coactivator Binding Inhibitors Dose Response Confirmation. (Class of assay: confirmatory) [Related pubchem assays: 629 (Primary screen preceding this dose response confirmation assay.)]	Estrogen receptor alpha
136427	688264	PUBCHEM_BIOASSAY: Estrogen Receptor-alpha Coactivator Binding Potentiators Dose Response Confirmation. (Class of assay: confirmatory) [Related pubchem assays: 639 (Primary screen preceding this dose response confirmation assay.)]	Estrogen receptor alpha
142957	698376	Displacement of fluorescent estrogen ES2 from human recombinant ERbeta by fluorescence polarization assay relative to estradiol	Estrogen receptor beta
142963	698377	Displacement of fluorescent estrogen ES2 from human recombinant ERalpha by fluorescence polarization assay relative to estradiol	Estrogen receptor alpha
143260	701688	Displacement of [3H]estradiol from human recombinant ERalpha after 16 hrs by liquid scintillation counting relative to estradiol	Estrogen receptor alpha
143262	701689	Displacement of [3H]estradiol from human recombinant ERbeta after 16 hrs by liquid scintillation counting relative to estradiol	Estrogen receptor beta
144384	715365	Displacement of [3H]estradiol from human ERalpha after 18 to 24 hrs relative to estradiol	Estrogen receptor alpha
144437	715366	Displacement of [3H]estradiol from human ERbeta after 18 to 24 hrs relative to estradiol	Estrogen receptor beta
144606	716555	Inhibition of ERalpha ligand binding domain expressed in HEK293T cells	Estrogen receptor alpha
158304	751841	Binding affinity to human full-length ERalpha receptor	Estrogen receptor alpha
158305	751842	Binding affinity to human full-length ERbeta receptor	Estrogen receptor beta
158313	752203	Inhibition of fluorescence-labeled 17beta-estradiol binding to ERalpha receptor at 5 mM after 2 hrs by fluorometric analysis	Estrogen receptor alpha
158317	752204	Inhibition of fluorescence-labeled 17beta-estradiol binding to ERalpha receptor at 0.1 microM after 2 hrs by fluorometric analysis	Estrogen receptor alpha
158318	752205	Inhibition of fluorescence-labeled 17beta-estradiol binding to ERalpha receptor after 2 hrs by fluorometric analysis	Estrogen receptor alpha
159956	754803	Binding affinity to ERalpha by fluorescence polarization assay	Estrogen receptor alpha
162024	764208	Binding affinity to estrogen receptor-alpha after 2 hrs by TR-FRET assay	Estrogen receptor alpha
182021	774756	DRUGMATRIX: Estrogen ERalpha radioligand binding (ligand: [3H] Estradiol)	Estrogen receptor alpha
182117	774757	DRUGMATRIX: Estrogen ERbeta radioligand binding (ligand: [3H] Estradiol)	Estrogen receptor beta
191014	776308	Displacement of fluorescently labeled ligand from ERalpha receptor by fluorescence polarization assay	Estrogen receptor alpha
191678	786683	Displacement of [3H]estradiol from human recombinant ERalpha assessed as relative binding affinity after 1 hr by liquid scintillation counting relative to estradiol	Estrogen receptor alpha
191682	786684	Displacement of [3H]estradiol from human recombinant ERbeta assessed as relative binding affinity after 1 hr by liquid scintillation counting relative to estradiol	Estrogen receptor beta
321488	815216	Displacement of [3H]-raloxifene from estrogen receptor	Estrogen receptor alpha
321489	815217	Relative binding affinity to estrogen receptor in lamb uterine tissue	Estrogen receptor
321490	815218	Relative binding affinity to human ERalpha	Estrogen receptor alpha
321491	815219	Relative binding affinity to human ERbeta	Estrogen receptor beta
321492	815009	Relative binding affinity to estrogen receptor	Estrogen receptor alpha
322006	816026	Displacement of fluorescent estrogen ES2 from recombinant ERbeta receptor by fluorescence polarization assay relative to estradiol	Estrogen receptor beta
322008	816025	Displacement of fluorescent estrogen ES2 from recombinant ERalpha receptor by fluorescence polarization assay relative to estradiol	Estrogen receptor alpha
322491	818988	Displacement of [3H]estradiol from human full length estrogen receptor alpha by competitive radiometric assay relative to estradiol	Estrogen receptor alpha
322501	818987	Displacement of [3H]estradiol from human full length estrogen receptor beta by competitive radiometric assay relative to estradiol	Estrogen receptor beta
323519	822869	Displacement of [3H]estradiol from human ERalpha LBD expressed in Escherichia coli relative to estradiol	Estrogen receptor alpha
323523	822872	Displacement of [3H]estradiol from human ERbeta LBD expressed in Escherichia coli	Estrogen receptor beta
339695	874811	Displacement of [3H]E2 from human recombinant ERbeta ligand binding domain by hydroxylapatite assay relative to untreated control	Estrogen receptor beta
339696	874812	Displacement of [3H]E2 from human recombinant ERalpha ligand binding domain by hydroxylapatite assay relative to untreated control	Estrogen receptor alpha
342197	902274	Displacement of [3H]estradiol from full-length Homo sapiens (human) ERbeta relative to estradiol	Estrogen receptor beta
342199	902275	Displacement of [3H]estradiol from full-length Homo sapiens (human) ERalpha relative to estradiol	Estrogen receptor alpha
344316	909277	Binding affinity to Charles Foster Rattus norvegicus (rat) uterine 17beta-estradiol receptor cytosolic form relative to estradiol	Estrogen receptor alpha
348855	923173	Relative binding affinity to ER-alpha (unknown origin) relative to estradiol	Estrogen receptor alpha
348857	923174	Displacement of [3H]E2 from Homo sapiens (human) recombinant ER-alpha by HAP binding assay	Estrogen receptor alpha
352208	940755	Displacement of [3H]E2 from human recombinant ERbeta receptor after overnight incubation by liquid scintillation counting analysis	Estrogen-related receptor beta
352209	940756	Displacement of [3H]E2 from human recombinant ERalpha receptor after overnight incubation by liquid scintillation counting analysis	Estrogen-related receptor alpha
355486	948807	Binding affinity to human full length estrogen receptor beta by Scatchard plot analysis	Estrogen receptor beta
355487	948808	Binding affinity to human full length estrogen receptor alpha by Scatchard plot analysis	Estrogen receptor alpha
370774	982507	Inhibition of estrogen binding to GPR30 (unknown origin)	G-protein coupled estrogen receptor 1
384729	1279730	Binding affinity to human estrogen receptor assessed as decrease in estradiol-dependent beta-galactosidase activity	Estrogen receptor alpha
384950	1282730	Displacement of fluorescein-labeled ES2 from human recombinant ERalpha receptor after 2 hrs by fluorescence polarization assay	Estrogen receptor alpha
384965	1282735	Displacement of FITC-estradiol from human ERalpha by fluorescence polarization assay	Estrogen receptor alpha
388337	1300205	Binding affinity to human ER-beta relative to control	Estrogen receptor beta
388338	1300204	Binding affinity to human ER-alpha relative to control	Estrogen receptor alpha
388341	1300208	Displacement of [125I]-estradiol from rat ER-beta at 1 mM after 16 hrs relative to estradiol	Estrogen receptor beta
388342	1300209	Displacement of [125I]-estradiol from wild type human ER-alpha at 1 mM after 16 hrs relative to estradiol	Estrogen receptor alpha
402793	1339083	Binding affinity to ERalpha (unknown origin) relative to estradiol	Estrogen receptor alpha
402796	1339084	Binding affinity to ERbeta (unknown origin) relative to estradiol	Estrogen receptor beta
402998	1346022	Displacement of [3H]-estradiol from estrogen receptor in rat uterine cytosol at 10'-5 to 10'-10 M after 16 hrs relative to estradiol	Estrogen receptor alpha
403656	1344083	Displacement of [6,7-3H]-17beta-estadiol from estrogen receptor in Tuck No. 1 mouse uterine cytosol at 1000 molar ratio of compound/radioligand incubated 15 mins prior to radioligand addition measured after 1 hr by liquid scintillation counting relative to control	Estrogen receptor alpha
403657	1344084	Displacement of [6,7-3H]-17beta-estadiol from estrogen receptor in Tuck No. 1 mouse uterine cytosol at 3.16 molar ratio of compound/radioligand incubated 15 mins prior to radioligand addition measured after 1 hr by liquid scintillation counting relative to control	Estrogen receptor alpha
403658	1344085	Displacement of [6,7-3H]-17beta-estadiol from estrogen receptor in Tuck No. 1 mouse uterine cytosol at 100 molar ratio of compound/radioligand incubated 15 mins prior to radioligand addition measured after 1 hr by liquid scintillation counting relative to control	Estrogen receptor alpha
411511	1449576	Binding affinity to ERalpha (unknown origin) relative to estradiol	Estrogen receptor alpha
411518	1449577	Binding affinity to ERbeta (unknown origin) relative to estradiol	Estrogen receptor beta
411998	1455780	Displacement of [3H]-E2 from recombinant human ERalpha at 20 uM after 9 hrs by competitive binding assay relative to control	Estrogen receptor alpha
411999	1455781	Displacement of [3H]-E2 from recombinant human ERbeta at 20 uM after 9 hrs by competitive binding assay relative to control	Estrogen receptor beta
415981	1433494	Displacement of fluorescein-labeled estrogen from human recombinant ERbeta by fluorescence polarization based competitive binding affinity assay	Estrogen receptor beta
415982	1433493	Displacement of fluorescein-labeled estrogen from human recombinant ERalpha by fluorescence polarization based competitive binding affinity assay	Estrogen receptor alpha
420464	1475556	Binding affinity to human ER-alpha	Estrogen receptor alpha
420465	1475557	Binding affinity to human ER-beta	Estrogen receptor beta
420890	1476876	Binding affinity to ER alpha (unknown origin) by LanthaScreen TR-FRET competitive binding assay	Estrogen receptor alpha
436661	1522732	Displacement of [6,7-3H]17 beta-estradiol from human recombinant ER alpha assessed as relative binding affinity incubated for 18 hrs at 4 degC by radiometric binding assay relative to estradiol	Estrogen receptor alpha
436663	1522845	Displacement of [6,7-3H]17 beta-estradiol from human recombinant ER beta assessed as relative binding affinity incubated for 18 hrs at 4 degC by radiometric binding assay relative to estradiol	Estrogen receptor beta
437495	1535225	BindingDB_Patents: Binding Assay. The binding affinity and selectivity of candidate molecules yielded from database screening were determined by a fluorescent polarization competitive binding assay using purified baculovirus-expressed human ER beta or ER alpha and a fluorescent estrogen ligand EL Red (PanVera Corp.).	Estrogen receptor beta
437523	1527844	BindingDB_Patents: Binding Assay. The binding affinity and selectivity of candidate molecules yielded from database screening were determined by a fluorescent polarization competitive binding assay using purified baculovirus-expressed human ER beta or ER alpha and a fluorescent estrogen ligand EL Red (PanVera Corp.).	Estrogen receptor alpha
437530	1534896	BindingDB_Patents: Binding Assay. The method employed was adapted from the scientific literature and described in detail by Osbourn et al. (1993, Biochemistry, 32, 6229-6236). Recombinant human ERalpha and ERR proteins were purified from transfected Sf9-cells. The in vitro assays involved the use of either ERalpha or ERbeta proteins and [3H]E2, at a fixed concentration of 0.5 nM, as the labeled l…	Estrogen receptor beta
437537	1528221	BindingDB_Patents: Binding Assay. The method employed was adapted from the scientific literature and described in detail by Osbourn et al. (1993, Biochemistry, 32, 6229-6236). Recombinant human ERalpha and ERR proteins were purified from transfected Sf9-cells. The in vitro assays involved the use of either ERalpha or ERbeta proteins and [3H]E2, at a fixed concentration of 0.5 nM, as the labeled l…	Estrogen receptor alpha
437541	1535218	BindingDB_Patents: Inhibition Assay. To conduct the assays, the 250 uM monasuspiloin solution was further diluted with 10% DMSO to prepare 25 uM, and 5 uM monasuspiloin samples, and the final concentration of DMSO in the cell culture was 1%.The cell line used in glucocorticoid receptor (GR) assay was human A-549 cells (cultured in Ham's F12K medium (Gibco, USA), 10% FBS), the cell line used in pr…	Estrogen receptor alpha
437542	1528330	BindingDB_Patents: Inhibition Assay. The method employed was adapted from the scientific literature and described in detail by Osboum et al. (1993, Biochemistry, 32, 6229-6236). Recombinant human ERalpha and ERbeta proteins were purified from transfected Sf9-cells. The in vitro assays involved the use of either ERalpha or ERbeta proteins and [3H]E2, at a fixed concentration of 0.5 nM, as the labe…	Estrogen receptor alpha
437545	1534631	BindingDB_Patents: Inhibition Assay. The method employed was adapted from the scientific literature and described in detail by Osboum et al. (1993, Biochemistry, 32, 6229-6236). Recombinant human ERalpha and ERbeta proteins were purified from transfected Sf9-cells. The in vitro assays involved the use of either ERalpha or ERbeta proteins and [3H]E2, at a fixed concentration of 0.5 nM, as the labe…	Estrogen receptor beta
441451	1553936	Displacement of [3H]-estradiol from full length human estrogen receptor alpha relative to estradiol	Estrogen receptor alpha
444011	1574349	Competitive binding affinity to G-protein coupled estrogen receptor (unknown origin) expressed in COS7 cells by E2 Alexa 633 staining based fluorescence analysis	G-protein coupled estrogen receptor 1
12	159717	Relative binding affinity against progesterone receptor in Male Sprague-Dawley rats	Progesterone receptor
596	159730	Binding affinity towards human progesterone receptor A isoform using progesterone as radioligand	Progesterone receptor
619	223462	Relative binding affinity against progesterone receptor determined in rat renal cytosol using [3H]DHT as ligand	Progesterone receptor
887	159564	Relative binding affinity (RBA) to progesterone receptor of MCF-7 cytosol	Progesterone receptor
2356	154692	Relative binding affinity for progesterone receptor in a competitive radiometric binding assay relative to the affinity of R5020 as tracer	Progesterone receptor
3476	159565	Relative binding affinity to progesterone receptor of MCF-7 cytosol	Progesterone receptor
4028	159718	Displacement of [3H]R5020 from rat progesterone receptor(PgR)	Progesterone receptor
4049	159694	Relative binding affinity to progesterone receptor of MCF-7 cytosol; No competitive binding	Progesterone receptor
5453	159729	Displacement of [3H]progesterone from human Progesterone receptor A	Progesterone receptor
6139	158911	Binding affinity to progesterone receptor of MCF-7 cytosols (human breast cancer cells)	Progesterone receptor
6184	159555	Compound was evaluated for its binding affinity against baculovirus expressed Progesterone receptor	Progesterone receptor
6660	159556	Binding affinity against baculovirus expressed human Progesterone receptor	Progesterone receptor
7615	159559	Binding affinity against human progesterone receptor (hPR) in a competitive binding assay	Progesterone receptor
8002	159550	Binding affinity to human progesterone receptor	Progesterone receptor
8382	159710	Relative binding affinity for progesterone receptor	Progesterone receptor
8921	159383	Inhibition of 3 nM [3H]R5020 binding to progesterone receptor in human T47D cells	Progesterone receptor
9637	159872	Relative binding affinity for progesterone receptor in MCF-7 cell cytosol extract	Progesterone receptor
9776	159392	Binding affinity for Progesterone receptor (PR) in human T47D breast carcinoma cells	Progesterone receptor
9785	153646	Binding affinity towards progesterone receptor (PR) by displacing [3H]progesterone.	Progesterone receptor
9957	159874	Relative binding affinity for progestin receptor of uterus of rabbit at 24 hr	Progesterone receptor
11383	159731	Binding affinity determined for human Progesterone receptor A isoform	Progesterone receptor
12152	159851	Binding affinity for human Progesterone receptor A isoform; ND = Not determined	Progesterone receptor
12456	159700	Binding to rabbit uterine progesterone receptor compared to progesterone	Progesterone receptor
13468	159696	Relative binding affinity for progesterone receptor(PgR) in human T47D cells	Progesterone receptor
14284	159878	Relative binding affinity against progestin receptor	Progesterone receptor
15389	159548	Binding affinity was determined against hPR-A (human progesterone receptor) using progesterone radioligand in competitive binding assay	Progesterone receptor
16692	159371	Binding affinity against Progesterone receptor in human TE85 osteosarcoma cells was determined using (Z)-[125I]-17-alpha-(2-iodovinyl)-19-nor-testosterone as radioligand	Progesterone receptor
17898	159558	The binding affinity measured using baculovirus-expressed hPR-A in sf21 cells.	Progesterone receptor
19307	159374	Binding affinity towards human progesterone receptor	Progesterone receptor
19774	159724	In vitro binding affinity against progesterone receptor	Progesterone receptor
20178	159723	Relative binding affinity to the progesterone receptor.	Progesterone receptor
20376	159549	Binding affinity against human progesterone receptor	Progesterone receptor
21368	159864	Binding affinity for human progesterone receptor isoform A expressed in CV-1 cells	Progesterone receptor
21470	154690	Relative binding affinity for progesterone receptor compared to R5020	Progesterone receptor
24116	159698	Binding affinity for rat progesterone receptor compared to progesterone	Progesterone receptor
24633	158903	In vitro displacement of progesterone from oviduct progesterone receptor relative to progesterone	Progesterone receptor
25621	159715	Progesterone receptor competition factor as ratio of test compound and progesterone concentration required to give similar displacement of radioligand from receptor	Progesterone receptor
26914	223461	Binding affinity for progesterone receptor	Progesterone receptor
27859	159695	Relative Binding affinity(RBA) to human progesterone receptor(PR) compared to PF1092A; (RBA= IC50 of PF1092A/ IC50 of test compound at human PR)	Progesterone receptor
30536	159557	The binding affinity on Human progesterone receptor (hPR-A) using progesterone as radioligand.	Progesterone receptor
31143	159709	Inhibition of [3H]R5020 binding to rabbit uterine progesterone receptor	Progesterone receptor
32253	159722	Relative binding affinity against progesterone receptor at 0 degree Celsius determined in a competitive radiometric binding assay (R5020=100%).	Progesterone receptor
32275	159721	Nonspecific binding affinity against progesterone receptor was estimated relative to compound R5020	Progesterone receptor
32286	159719	Binding selectivity index as the ratio of RBA value to that of NSB value.	Progesterone receptor
33258	304090	Maximum binding of [3H]-ORG2058 to human progesterone receptor at 273 K	Progesterone receptor
33259	304091	Maximum binding of [3H]ORG2058 to human progesterone receptor at 278 K	Progesterone receptor
33260	304092	Maximum binding of [3H]ORG2058 to human progesterone receptor at 283 K	Progesterone receptor
33261	304093	Maximum binding of [3H]ORG2058 to human progesterone receptor at 288 K	Progesterone receptor
33262	304094	Maximum binding of [3H]ORG2058 to human progesterone receptor at 293K	Progesterone receptor
33263	304095	Maximum binding of [3H]ORG2058 to human progesterone receptor at 298 K	Progesterone receptor
33264	304096	Maximum binding of [3H]ORG2058 to human progesterone receptor at 303 K	Progesterone receptor
33265	304097	Maximum binding of [3H]-ORG2058 to human progesterone receptor at 308 K	Progesterone receptor
33266	304098	Maximum binding of [3H]ORG2058 to human progesterone receptor at 310K	Progesterone receptor
39830	371466	Displacement of [3H]progesterone from Progesterone receptor	Progesterone receptor
39836	376987	Inhibition of [3H]R5020 binding to rat uterine progesterone receptor relative to R5020	Progesterone receptor
39838	376986	Inhibition of [3H]R5020 binding to human recombinant progesterone receptor relative to R5020	Progesterone receptor
47479	452395	Binding affinity to human progesterone receptor	Progesterone receptor
55581	479541	Binding affinity at progesterone receptor	Progesterone receptor
75813	565742	Binding affinity to rat uterus progesterone receptor at 0.1 uM	Progesterone receptor
75814	565743	Binding affinity to rat uterus progesterone receptor at 10 uM	Progesterone receptor
75819	565744	Binding affinity to rat uterus progesterone receptor at 0.01 uM	Progesterone receptor
83124	491263	Binding affinity at human progesterone receptor	Progesterone receptor
94592	542871	Binding affinity to human progesterone receptor	Progesterone receptor
113037	628923	Binding affinity to progesterone receptor	Progesterone receptor
115679	637916	Displacement of [3H]progesterone from human progesterone receptor B after 16 hrs by scintillation counting	Progesterone receptor
120692	663369	Binding affinity to progesterone receptor expressed in baculovirus-infected insect cells using tetramethylrhodamine labeled RU-486 by fluorescence polarization microplate assay	Progesterone receptor
142288	701246	Binding affinity to progesterone receptor	Progesterone receptor
144601	716556	Inhibition of progesterone receptor ligand binding domain expressed in HEK293T cells	Progesterone receptor
145279	718327	Binding affinity to progesterone receptor	Progesterone receptor
145693	726893	Displacement of [3H]progesterone from rabbit PR by liquid scintillation counting	Progesterone receptor
159955	754804	Binding affinity to progesterone receptor by fluorescence polarization assay	Progesterone receptor
186437	774670	DRUGMATRIX: Progesterone radioligand binding (ligand: [3H] R-5020)	Progesterone receptor
190870	775980	Displacement of [3H]progesterone from progesterone receptor in JW rabbit uterus after 2 hrs by liquid scintillation counting	Progesterone receptor
191015	776306	Displacement of fluorescently labeled ligand from progesterone receptor by fluorescence polarization assay	Progesterone receptor
191043	775647	Displacement of tetramethylrhodamine-labeled RU-486 from human recombinant progesterone receptor expressed in baculovirus infected insect cells by fluorescence polarization assay	Progesterone receptor
192504	792913	Displacement of [3H]progesterone from PR	Progesterone receptor
387658	1292838	Displacement of [3H]-methyltrienolone from human progesterone receptor expressed in HEK293 cells	Progesterone receptor
402013	1338547	Displacement of TAMRA-labeled mifepristone from progesterone receptor (unknown origin) by fluorescence polarization assay	Progesterone receptor
403775	1342746	Displacement of [3H]-progesterone from progesterone receptor in rabbit uterine cytosol relative to progesterone	Progesterone receptor
403908	1340194	Binding affinity to progesterone receptor in rabbit uterine cytosol relative to progesterone	Progesterone receptor
406013	1353905	Displacement of [3H]progesterone from rabbit progesterone receptor after 24 hrs at 0.1 nM to 10 mM	Progesterone receptor
406236	1358474	Relative binding affinity to human progesterone receptor	Progesterone receptor
406274	1358475	Relative binding affinity to sheep progesterone receptor	Progesterone receptor
406307	1358476	Relative binding affinity to rabbit progesterone receptor	Progesterone receptor
415314	1438888	Displacement of [[3H]-Progesterone from progesterone receptor (unknown origin) expressed in 293 cells after 16 hrs by scintillation counting	Progesterone receptor
415544	1438889	Displacement of [3H]-Dexamethasone from glucocorticoid receptor (unknown origin) expressed in 293 cells after 16 hrs by scintillation counting	Progesterone receptor
420463	1475555	Binding affinity to human PR	Progesterone receptor
437317	1528510	BindingDB_Patents: Binding Assay. Using cytosol from progesterone receptor-expressing insect cells (Hi5), competitive binding to the progesterone receptor was determined from the ability to displace 3H-progesterone as reference substance from the receptor. If a compound has an affinity corresponding to progesterone, this corresponds to a competition factor (CF) of 1. CF values greater than 1 are …	Progesterone receptor
437370	1528804	BindingDB_Patents: Binding Assay. Using cytosol from progesterone receptor-expressing insect cells (Hi5), competitive binding to the progesterone receptor was determined from the ability to displace 3H-progesterone as reference substance from the receptor. If a compound has an affinity corresponding to progesterone, this corresponds to a competition factor (CF) of 1. CF values greater than 1 are …	Progesterone receptor
437443	1528224	BindingDB_Patents: Receptor Binding Assay. Using cytosol from progesterone receptor-expressing insect cells (Hi5), competitive binding to the progesterone receptor was determined from the ability to displace 3H-progesterone as reference substance from the receptor. If a compound has an affinity corresponding to progesterone, this corresponds to a competition factor (CF) of 1. CF values greater th…	Progesterone receptor
437534	1535921	BindingDB_Patents: Inhibition Assay. To conduct the assays, the 250 uM monasuspiloin solution was further diluted with 10% DMSO to prepare 25 uM, and 5 uM monasuspiloin samples, and the final concentration of DMSO in the cell culture was 1%.The cell line used in glucocorticoid receptor (GR) assay was human A-549 cells (cultured in Ham's F12K medium (Gibco, USA), 10% FBS), the cell line used in pr…	Progesterone receptor
2	36449	Relative binding affinity against Androgen receptor in Male Sprague-Dawley rats	Androgen Receptor
8	36448	Relative binding affinity against Androgen Receptor in Male Sprague-Dawley rats	Androgen Receptor
361	36447	Relative binding affinity against the androgen receptor in rat renal cytosol using [3H]DHT as ligand	Androgen Receptor
598	36275	Inhibition of DHT binding to human androgen receptor expressed in baculovirus SF-12 cells	Androgen Receptor
670	36276	Displacement of DHT from human androgen receptor expressed in baculovirus SF-12 cells	Androgen Receptor
1741	36434	In vitro binding affinity towards androgen receptor of castrated rat prostate using [3H]testosterone as radioligand 30 min after administration	Androgen Receptor
1745	36436	In vitro binding affinity towards androgen receptor of castrated rat prostate using [3H]testosterone as radioligand 24 hr after administration	Androgen Receptor
2982	36435	In vitro binding affinity for androgen receptor of castrated rat prostate by [3H]testosterone binding 30 min after compound administration	Androgen Receptor
2983	36437	In vitro binding affinity for androgen receptor of castrated rat prostate by [3H]testosterone binding 24 hr r after compound administration	Androgen Receptor
4024	36453	Relative binding affinity (RBA) against androgen receptor (AR) using [3H]R-1881 as competitive radioligand.	Androgen Receptor
5187	36440	Relative binding affinity (RBA) for Androgen receptor in competitive radiometric assay	Androgen Receptor
5202	225070	Binding selectivity index (BSI) as ratio of RBA for androgen receptor to non-specific binding of R1881	Androgen Receptor
5455	210239	Binding affinity towards testosterone receptor	Androgen Receptor
6185	36278	Binding affinity against baculovirus expressed human androgen receptor (hAR)	Androgen Receptor
8383	36299	Relative binding affinity for androgen receptor	Androgen Receptor
9631	36300	Relative binding affinity for androgen receptor in rat prostate cytosol extract compare to [3H]R-1881	Androgen Receptor
9633	36296	Relative binding affinity for androgen receptor in MCF-7 cell cytosol extract	Androgen Receptor
9976	36452	Relative binding affinity for androgen receptor of prostate of rat at 2 hr	Androgen Receptor
11385	36143	Binding affinity for human Androgen receptor	Androgen Receptor
11388	35952	Antagonist efficacy as percent inhibition of DHT (EC50) binding to Androgen receptor	Androgen Receptor
12154	36144	Binding affinity for human Androgen receptor; ND = Not determined	Androgen Receptor
12445	36304	Binding to rat prostate Androgen receptor compared to dihydrotestosterone	Androgen Receptor
13454	36450	Relative binding affinity for androgen receptor (AR) in rat uterus	Androgen Receptor
13461	36284	Relative binding affinity for androgen receptor (AR) in human MCF-7 cells	Androgen Receptor
14315	36586	Relative binding affinity against androgen receptor	Androgen Receptor
15391	36274	Displacement of DHT from human androgen receptor	Androgen Receptor
16741	36309	Ability to inhibit binding of [3H]R-1881 to rat ventral prostate cytosolic androgen receptor was measured in a radioligand binding assay.	Androgen Receptor
16948	36429	Relative binding affinity (RBA) towards androgen receptor in rat ventral prostate cytosol, following 1 hr incubation time period	Androgen Receptor
16969	36430	Relative binding affinity (RBA) towards androgen receptor in rat ventral prostate cytosol, following 18 hr incubation time period	Androgen Receptor
20203	210240	Relative binding affinity to the testosterone receptor.	Androgen Receptor
20378	36277	Binding affinity against human androgen receptor	Androgen Receptor
23998	36302	Binding affinity for rat androgen receptor of rat compared to dihydrotestosterone	Androgen Receptor
24415	36303	Binding affinity for rat androgen receptor compared to dihydrotestosterone; No affinity	Androgen Receptor
26916	36280	Binding affinity for androgen receptor	Androgen Receptor
27880	36443	Relative binding affinity against androgen receptor of rat prostate at 0 degree centigrade; N means negative, < 0.1	Androgen Receptor
28618	36583	Binding affinity against cytosolic androgen receptor from ventral prostate of rats using [3H]MIB competitive binding assay (relative to dihydro testosterone)	Androgen Receptor
29788	36425	Binding affinity against rat prostate cytosolic Androgen receptor using [3H]mibolerone as radioligand	Androgen Receptor
30548	36281	Binding affinity was determined on Human androgen receptor (hAR) using progesterone as radioligand.	Androgen Receptor
30588	35939	Agonist efficacy as percent inhibition of agonist binding to Human androgen receptor	Androgen Receptor
33062	36454	Relative binding affinity against rat ventral prostate androgen receptor using competition assay after 1 hour.	Androgen Receptor
33064	36455	Relative binding affinity against rat ventral prostate androgen receptor using competition assay after 18 hours.	Androgen Receptor
33337	304043	Inhibition of [3H]mibolerone binding to cytosolic androgen receptor of rat ventral prostate	Androgen Receptor
33527	308419	Relative binding affinity for rat androgen receptor compared to dihydrotestosterone (100) (n=4)	Androgen Receptor
33530	308418	Relative binding affinity for rat androgen receptor compared to dihydrotestosterone (100)	Androgen Receptor
37546	320922	Binding affinity to androgen receptor by incubation with GST-hARLBD and [3H]testosterone; ND = not detected	Androgen Receptor
43875	435878	Binding affinity to human androgen receptor expressed in HEK293 cells at 0.1 uM relative to R1881	Androgen Receptor
43876	435879	Binding affinity to human androgen receptor expressed in HEK293 cells at 1 uM relative to R1881	Androgen Receptor
46700	447720	Displacement of [3H]DHT from human androgen receptor in MDA453 cells	Androgen Receptor
47045	449391	Displacement of [3H]mibolerone from human androgen receptor expressed in CHOK1 cells	Androgen Receptor
47478	452394	Binding affinity to human androgen receptor	Androgen Receptor
48218	455548	Binding affinity to androgen receptor	Androgen Receptor
48984	458140	Binding affinity at AR	Androgen Receptor
58537	529468	Displacement of [3H]R1881 from human androgen receptor expressed in HEK293 cells relative to control	Androgen Receptor
75811	565738	Binding affinity to rat ventral prostate androgen receptor at 0.1 uM	Androgen Receptor
75812	565739	Binding affinity to rat ventral prostate androgen receptor at 10 uM	Androgen Receptor
75818	565740	Binding affinity to rat ventral prostate androgen receptor at 0.01 uM	Androgen Receptor
80017	503276	Displacement of [3H]dihydrotestosterone from androgen receptor in Wistar rat ventral prostate at 100 ug/mL by liquid scintillation counting	Androgen Receptor
80020	503275	Displacement of [3H]dihydrotestosterone from androgen receptor in Wistar rat ventral prostate at 50 ug/mL by liquid scintillation counting	Androgen Receptor
80021	503277	Displacement of [3H]dihydrotestosterone from androgen receptor in Wistar rat ventral prostate at 200 ug/mL by liquid scintillation counting	Androgen Receptor
80022	503278	Displacement of [3H]dihydrotestosterone from androgen receptor in Wistar rat ventral prostate at 7.5 ng/mL by liquid scintillation counting	Androgen Receptor
80023	503279	Displacement of [3H]dihydrotestosterone from androgen receptor in Wistar rat ventral prostate at 15 ng/mL by liquid scintillation counting	Androgen Receptor
94594	542870	Binding affinity to human androgen receptor	Androgen Receptor
98569	583331	Binding affinity to rat androgen receptor ligand binding domain by competitive fluorescence polarization assay	Androgen Receptor
115680	637915	Displacement of [3H]DHT from human androgen receptor after 16 hrs by scintillation counting	Androgen Receptor
122025	675519	Binding affinity to androgen receptor	Androgen Receptor
122859	687675	Binding affinity to androgen receptor by fluorescence binding assay	Androgen Receptor
145278	718326	Displacement of fluorescent-tagged R1881 from androgen receptor after 4 hrs by fluorometric assay	Androgen Receptor
189509	774726	DRUGMATRIX: Androgen (Testosterone) AR radioligand binding (ligand: [3H] Mibolerone)	Androgen Receptor
191045	775649	Displacement of [3H]-testosterone from human recombinant androgen receptor expressed in baculovirus infected insect cells at 2000 nM	Androgen Receptor
191822	791029	Binding affinity to human androgen receptor ligand binding domain expressed in Escherichia coli BL21 cells by surface plasmon resonance analysis	Androgen Receptor
191823	791030	Displacement of [3H]DHT from human androgen receptor expressed in Escherichia coli BL21 cells	Androgen Receptor
191824	791031	Displacement of 5-iodoacetamidofluorescein labeled SRC23 peptide CKENALLRYLLDKDD human androgen receptor AF2 site expressed in Escherichia coli BL21 cells by fluorescence polarization assay	Androgen Receptor
192503	792912	Displacement of [3H]testosterone from AR	Androgen Receptor
337649	854887	Displacement of [3H]R1881 from wild type human androgen receptor expressed in COS-1 cells co-transfected with pSG5 after 15 mins by scintillation assay	Androgen Receptor
337650	854886	Displacement of [3H]R1881 from wild type human androgen receptor expressed in COS-1 cells co-transfected with pSG5 after 15 mins by scintillation assay relative to untreated control	Androgen Receptor
338317	860797	Activation of AR co-activator binding domain expressed in african green monkey CV1 cells at <=40 uM relative to control	Androgen Receptor
339365	873933	Ratio of binding affinity to human androgen receptor in inactive state to human androgen receptor in active state	Androgen Receptor
339684	873008	Ratio of binding affinity for human androgen receptor active state to human androgen receptor inactive state	Androgen Receptor
366494	965478	Displacement of [3H]Mibolerone from rat recombinant androgen receptor expressed in Escherichia coli after 4 hrs	Androgen Receptor
366575	965825	Displacement of [3H]Mibolerone from rat recombinant androgen receptor expressed in Escherichia coli at 10 uM after 4 hrs relative to control	Androgen Receptor
387660	1292839	Displacement of [3H]-methyltrienolone from human androgen receptor expressed in HEK293 cells	Androgen Receptor
401652	1327688	Displacement of [3H]mibolerone from human AR expressed in COS cells after 3.5 hrs by liquid scintillation counting analysis	Androgen Receptor
415313	1438887	Displacement of [3H]testosterone from androgen receptor (unknown origin) expressed in 293 cells after 16 hrs by scintillation counting	Androgen Receptor
419288	1468251	Displacement of [3H]R1881 from pSG5-tagged human androgen receptor expressed in COS1 cells assessed as relative binding inhibition	Androgen Receptor
420462	1475554	Binding affinity to human AR	Androgen Receptor
431334	1502419	Displacement of [3H]methyltrienolone from androgen receptor in human prostate cancer cells	Androgen Receptor
434003	1511370	Competitive inhibition of androgen binding to androgen receptor (unknown origin) by invitrogen polar screen assay	Androgen Receptor
437327	1528509	BindingDB_Patents: Binding Assay. The test was carried out as in 1, with the following modifications: cytosol from androgen receptor-expressing insect cells (Hi5) was used, and the reference substance was 3H-testosterone.The results of the binding tests and the ratio of the competition factors CF(PR) and CR(MR) are shown in Table 1, which for comparison also shows receptor binding values of drosp…	Androgen Receptor
437385	1528803	BindingDB_Patents: Binding Assay. The test was carried out as in 1., with the following modifications: cytosol from androgen receptor-expressing insect cells (Hi5) was used, and the reference substance was 3H-testosterone.The results of the binding tests and the ratio of the competition factors CF(PR) and CR(MR) are shown in Table 1, which for comparison also shows receptor binding values of dros…	Androgen Receptor
437451	1528222	BindingDB_Patents: Receptor Binding Assay. Using cytosol from progesterone receptor-expressing insect cells (Hi5), competitive binding to the progesterone receptor was determined from the ability to displace 3H-progesterone as reference substance from the receptor. If a compound has an affinity corresponding to progesterone, this corresponds to a competition factor (CF) of 1. CF values greater th…	Androgen Receptor
437533	1528914	BindingDB_Patents: Inhibition Assay. To conduct the assays, the 250 uM monasuspiloin solution was further diluted with 10% DMSO to prepare 25 uM, and 5 uM monasuspiloin samples, and the final concentration of DMSO in the cell culture was 1%.The cell line used in glucocorticoid receptor (GR) assay was human A-549 cells (cultured in Ham's F12K medium (Gibco, USA), 10% FBS), the cell line used in pr…	Androgen Receptor
189989	774731	DRUGMATRIX: Vasopressin V1A radioligand binding (ligand: [125I] PhenylacetylTyr(Me)PheGlnAsnArgProArgTyr)	Vasopressin V1a receptor
27	215042	Compound was tested for its ability to inhibit binding of arginine vasopressin to Vasopressin receptor (V1 subtype)	Vasopressin V2 receptor
372	215043	Compound was tested for its ability to inhibit binding of arginine vasopressin to Vasopressin receptor (V1 subtype); ND is no data	Vasopressin V2 receptor
29604	142086	Compound was tested for its ability to displace [3H]- MK-801 binding to NMDA receptor in rat forebrain membranes.	Glutamate NMDA receptor
29606	142487	Compound was tested for its ability to inhibit [3H]- MK-801 binding to NMDA receptor in rat forebrain membranes at concentration of 100 uM	Glutamate NMDA receptor
16753	214941	Inhibition of [125I]ChTX binding to voltage-gated potassium channel in rat brain synaptic plasma membranes; No effect	Voltage-gated potassium channel subunit Kv1.3
119439	650719	Binding affinity to KVbeta1 assessed as reduction of fluorescence by NADPH fluorescence spectrum based assay	Voltage-gated potassium channel subunit beta-1
8777	202548	Inhibition of binding of Batrachotoxinin [3H]BTX-B to high affinity sites on voltage dependent sodium channels in a vesicular preparation from guinea pig cerebral cortex at 10 uM	Sodium channel alpha subunits; brain (s I, II, III)
8779	202549	Inhibition of binding of Batrachotoxinin [3H]BTX-B to high-affinity sites on voltage-dependent sodium channels in a vesicular preparation from guinea pig cerebral cortex at 100 uM	Sodium channel alpha subunits; brain (s I, II, III)
8808	202547	Inhibition of binding of Batrachotoxinin [3H]BTX-B to high affinity sites on voltage dependent sodium channels in a vesicular preparation from guinea pig cerebral cortex	Sodium channel alpha subunits; brain (s I, II, III)
33069	225001	Inhibition of [3H]batrachotoxin binding to rat brain neuronal membranes	Sodium channel alpha subunits; brain (s I, II, III)
46176	444198	Displacement of [125I]RTI55 from human NET expressed in COS1 cell membrane	Norepinephrine transporter
178757	774705	DRUGMATRIX: Norepinephrine Transporter radioligand binding (ligand: [125I] RTI-55)	Norepinephrine transporter
408837	1361699	Binding affinity to human NET at 10 uM by radioligand displacement assay	Norepinephrine transporter
411820	1451619	Displacement of [3H]nisoxetine from NET (unknown origin) expressed in HEK cells at 10 uM after 90 mins by microbeta counting analysis	Norepinephrine transporter
34472	305921	Inhibition of [3H]citalopram binding to human serotonin transporter (hSERT)	Serotonin transporter
46044	444197	Displacement of [125I]RTI55 from human SERT expressed in COS1 cell membrane	Serotonin transporter
188933	774720	DRUGMATRIX: Transporter, Serotonin (5-Hydroxytryptamine) (SERT) radioligand binding (ligand: [3H] Paroxetine)	Serotonin transporter
319922	809994	Displacement of [3H]citalopram from human serotonin transporter	Serotonin transporter
408838	1361700	Binding affinity to human SERT at 10 uM by radioligand displacement assay	Serotonin transporter
411821	1451620	Displacement of [3H]citalopram from SERT (unknown origin) expressed in HEK cells at 10 uM after 90 mins by microbeta counting analysis	Serotonin transporter
81333	486487	Displacement of [125I]angiotensin 2 from angiotensin 2 receptor in rat aorta smooth muscle cell membrane by genesys gamma counting	Unchecked
36360	302415	Binding affinity for cannabinoid receptor 2	Unchecked
67967	549081	Binding affinity to cannabinoid receptor in rat brain membrane assessed as cannabinomimetic activity	Unchecked
8818	52207	Displacement of [3H]LTD4 from Cysteinyl leukotriene D4 receptor in guinea pig lung membranes	Cysteinyl leukotriene receptor
19320	52221	In vitro binding affinity against cysteinyl leukotriene D4 receptor from guinea pig lung membrane	Cysteinyl leukotriene receptor
32058	52199	Inhibitory activity to block binding of [3H]leukotriene D4 to Cysteinyl leukotriene D4 receptor sites in homogenized guinea pig lung at 10 uM	Cysteinyl leukotriene receptor
32922	52200	Inhibitory activity to block binding of [3H]leukotriene D4 to LTD4 receptor sites in homogenized guinea pig lung at 10 uM	Cysteinyl leukotriene receptor
32932	52049	Inhibitory activity to block binding of [3H]leukotriene D4 to LTD4 receptor sites in homogenized guinea pig lung	Cysteinyl leukotriene receptor
33042	77037	Inhibitory activity of compound to block binding of radiolabeled Cysteinyl leukotriene D4 receptor sites in homogenized guinea pig lung at 10 uM	Cysteinyl leukotriene receptor
17989	195490	Inhibition of [3H]-ATRA binding to baculovirus expressed RAR beta receptor	Retinoic acid receptor beta
27967	195820	Inhibition of [3H]ATRA binding to RAR beta receptor	Retinoic acid receptor beta
27970	196638	Inhibition of [3H]9-cis-RA binding to RXR beta receptor	Retinoid X receptor beta
97560	579373	Displacement of radioligand from RARbeta receptor	Retinoic acid receptor beta
8851	69475	Binding affinity for GABA-A benzodiazepine receptor	GABA-A receptor; anion channel
8852	39279	Binding affinity for human cloned GABA-A benzodiazepine receptor	GABA-A receptor; anion channel
8853	37374	Inhibition of [3H]flunitrazepam binding to rat brain GABA-A benzodiazepine receptor	GABA-A receptor; anion channel
17794	37802	In vitro affinity against Benzodiazepine receptor binding to rat cortical membranes (using [3H]- flumazenil as radioligand).	GABA-A receptor; anion channel
72496	549506	Displacement of [3H]diazepam from benzodiazepine receptor in rat cerebral cortex membrane	Unchecked
408803	1361665	Displacement of [3H]flunitrazepam from rat benzodiazepine receptor at 10 uM	GABA-A receptor; anion channel
434914	1515930	Displacement of [3H]-quinuclydinyl benzylate from muscarinic receptor (unknown origin) at 10 umol/L	Unchecked
53247	465040	Displacement of [3H]diprenorphine from rat kappa opioid receptor I62A mutant expressed in HEK293 cells	Unchecked
53248	465041	Displacement of [3H]diprenorphine from rat kappa opioid receptor Y66A mutant expressed in HEK293 cells	Unchecked
53249	465042	Displacement of [3H]diprenorphine from rat kappa opioid receptor Y66F mutant expressed in HEK293 cells	Unchecked
53250	465043	Displacement of [3H]diprenorphine from rat kappa opioid receptor K227A mutant expressed in HEK293 cells	Unchecked
53251	465044	Displacement of [3H]diprenorphine from rat kappa opioid receptor I290A mutant expressed in HEK293 cells	Unchecked
53252	465045	Displacement of [3H]diprenorphine from rat kappa opioid receptor I294A mutant expressed in HEK293 cells	Unchecked
53253	465046	Displacement of [3H]diprenorphine from rat kappa opioid receptor I316A mutant expressed in HEK293 cells	Unchecked
53254	465047	Displacement of [3H]diprenorphine from rat kappa opioid receptor Q115A mutant expressed in HEK293 cells	Unchecked
53255	465048	Displacement of [3H]diprenorphine from rat kappa opioid receptor Y119A mutant expressed in HEK293 cells	Unchecked
53256	465049	Displacement of [3H]diprenorphine from rat kappa opioid receptor Y119F mutant expressed in HEK293 cells	Unchecked
53257	465050	Displacement of [3H]diprenorphine from rat kappa opioid receptor D138A mutant expressed in HEK293 cells	Unchecked
53258	465051	Displacement of [3H]diprenorphine from rat kappa opioid receptor Y139F mutant expressed in HEK293 cells	Unchecked
53259	465052	Displacement of [3H]diprenorphine from rat kappa opioid receptor E297A mutant expressed in HEK293 cells	Unchecked
53260	465053	Displacement of [3H]diprenorphine from rat kappa opioid receptor Y312A mutant expressed in HEK293 cells	Unchecked
53261	465054	Displacement of [3H]diprenorphine from rat kappa opioid receptor Y312F mutant expressed in HEK293 cells	Unchecked
53262	465055	Displacement of [3H]diprenorphine from rat kappa opioid receptor Y313A mutant expressed in HEK293 cells	Unchecked
53264	465056	Displacement of [3H]diprenorphine from rat kappa opioid receptor Y313F mutant expressed in HEK293 cells	Unchecked
53267	465058	Displacement of [3H]diprenorphine from rat kappa opioid receptor Y320F mutant expressed in HEK293 cells	Unchecked
53271	465061	Displacement of [3H]diprenorphine from rat mu opioid receptor W318A mutant expressed in HEK293 cells	Unchecked
53291	465057	Displacement of [3H]diprenorphine from rat kappa opioid receptor Y320A mutant expressed in HEK293 cells	Unchecked
53292	465083	Displacement of [3H]diprenorphine from chimeric rat mu opioid receptor (1-150)/kappa opioid receptor (142-227)/mu opioid receptor (234-398) expressed in HEK293 cells	Unchecked
53294	465082	Displacement of [3H]diprenorphine from chimeric rat kappa opioid receptor (1-141)/mu opioid receptor (151-233)/kappa opioid receptor (228-380) expressed in HEK293 cells	Unchecked
53296	465084	Displacement of [3H]diprenorphine from chimeric rat mu opioid receptor (1-150)/kappa opioid receptor (142-380) expressed in HEK293 cells	Unchecked
53297	465085	Displacement of [3H]diprenorphine from chimeric rat mu opioid receptor (1-233)/kappa opioid receptor (228-380) expressed in HEK293 cells	Unchecked
53298	465086	Displacement of [3H]diprenorphine from chimeric rat kappa opioid receptor (1-141)/mu opioid receptor (151-398) expressed in HEK293 cells	Unchecked
53299	465087	Displacement of [3H]diprenorphine from chimeric rat kappa opioid receptor (1-227)/mu opioid receptor (234-398) expressed in HEK293 cells	Unchecked
53300	465088	Displacement of [3H]diprenorphine from chimeric rat kappa opioid receptor (1-141)/mouse delta opioid receptor (132-372) expressed in HEK293 cells	Unchecked
53301	465089	Displacement of [3H]diprenorphine from chimeric rat kappa opioid receptor (1-227)/mouse delta opioid receptor (215-372) expressed in HEK293 cells	Unchecked
69441	547216	Displacement of [3H]naloxone from opioid receptor in Sprague-Dawley rat striatal membrane by scintillation spectrophotometry	Unchecked
92635	528207	Displacement of [3H]naloxone from rat opioid receptor at 1 mM	Unchecked
92638	528210	Displacement of [3H]naloxone from rat opioid receptor at 0.1 mM	Unchecked
92641	528213	Displacement of [3H]naloxone from rat opioid receptor at 10 uM	Unchecked
322222	816195	In vivo binding affinity to kappa opioid receptor in iv dosed rhesus monkey assessed as rightward shift in serum prolactin level administered every 20 mins measured every 15 mins by immunoradiometric analysis	Rhesus monkey
46558	444326	Displacement of [3H]dexamethasone from human glucocorticoid receptor alpha	Unchecked
437540	1535232	BindingDB_Patents: Fluorescence Polarization Ligand Binding Assay. The glucocorticoid receptor fluorescence polarization ligand binding (GRFP) assay is used to evaluate direct binding of testing compounds to full-length glucocorticoid (GR) protein. Reagents for this assay are purchased from Invitrogen in a test kit. A fluorescent labeled GR ligand is used as a fluorescent tracer and test compound…	ADAM17
437549	1528503	BindingDB_Patents: Fluorescence Polarization Ligand Binding Assay. The glucocorticoid receptor fluorescence polarization ligand binding (GRFP) assay is used to evaluate direct binding of testing compounds to full-length glucocorticoid (GR) protein. Reagents for this assay are purchased from Invitrogen in a test kit. A fluorescent labeled GR ligand is used as a fluorescent tracer and test compound…	Interleukin-6
5456	67021	Binding affinity towards estradiol receptor (Estrogen receptor)	Unchecked
34397	302216	Binding affinity for Estrogen receptor alpha	Unchecked
34398	302215	Binding affinity for Estrogen receptor	Unchecked
190871	775981	Displacement of [3H]E2 from estrogen receptor in JW rabbit uterus after 2 hrs by liquid scintillation counting	Unchecked
406008	1353904	Displacement of [3H]estradiol from rabbit estrogen receptor after 24 hrs at 0.1 nM to 10 mM	Unchecked
4319	36460	Relative affinity for rat androgen receptor(AR) and progesterone receptor(PgR)	Unchecked
5190	159726	Relative binding affinity (RBA) for Progesterone receptor in competitive radiometric assay	Unchecked
9635	159875	Relative binding affinity for progesterone receptor in rat uterine cytosol extract	Unchecked
33093	159725	Displacement of [3H]progesterone at progesterone receptor of T47D cells	Unchecked
406347	1358477	Relative binding affinity to guinea pig progesterone receptor	Unchecked
437470	1528223	BindingDB_Patents: Receptor Binding Assay. Using cytosol from progesterone receptor-expressing insect cells (Hi5), competitive binding to the progesterone receptor was determined from the ability to displace 3H-progesterone as reference substance from the receptor. If a compound has an affinity corresponding to progesterone, this corresponds to a competition factor (CF) of 1. CF values greater th…	Mineralocorticoid receptor
4321	36459	Relative affinity for rat androgen receptor(AR) and mineralocorticoid receptor(MR)	Unchecked
4323	36458	Relative affinity for rat androgen receptor(AR) and human Sex steroid binding protein (SBP)	Unchecked
164816	769561	Displacement of (+)-[3H]MK-801 from pig NMDA receptor PCP binding site at 1 uM	Unchecked
411837	1451636	Binding affinity to rat calcium channel at 10 uM after 90 mins by microbeta counting analysis	Unchecked
160833	757890	Displacement of [3H]batrachotoxin from neurotoxin site 2 of voltage-gated sodium channel in rat forebrain tissue at 10 uM after 60 mins	Unchecked
189221	774723	DRUGMATRIX: Sodium Channel, Site 2 radioligand binding (ligand: [3H] Batrachotoxin)	Unchecked
29289	69158	Tested for inhibition of specific binding of [3H]-EBOB to GABA-Gated Chloride channels of Gamma-aminobutyric acid A receptor in rat brain cortex (Potency expressed as IC50)	GABA-A receptor; anion channel
29597	201225	Inhibition of [3H]citalopram Binding to the Serotonin Transporter in Rhesus (Macaca mulatta) or Cynomolgus Monkey (Macaca fascicularis) Caudate-Putamen	Unchecked
